# Supplementary material for: A Sensitive Ratiometric Thermometer Constructed by AIEgen‐Based Mixed Lanthanide MOF for Intracellular Temperature Mapping
Source: Adv Sci (Weinh). 2025 Aug 12;12(41):e10147. doi: 10.1002/advs.202510147 (PMC12591144; doi:10.1002/advs.202510147)
Supplement: Supplementary file 2 — Supporting Information [file ADVS-12-e10147-s002.zip]

Archive with 1 entries (1 files):
- TbTPDB.cif
