# Supplementary material for: A Sensitive Ratiometric Thermometer Constructed by AIEgen‐Based Mixed Lanthanide MOF for Intracellular Temperature Mapping
Source: Adv Sci (Weinh). 2025 Aug 12;12(41):e10147. doi: 10.1002/advs.202510147 (PMC12591144; doi:10.1002/advs.202510147)
Supplement: Supplementary file 2 — Supporting Information [file ADVS-12-e10147-s002.zip › TbTPDB.cif]

data_TbTPDB
# start Validation Reply Form
_vrf_TbTPDB
;
PROBLEM: D-H Bond Without Acceptor  O26      --H26A     .     Please Check
RESPONSE: This problem may arise from the disordered nature of O26 and H26A atoms.
;
_vrf_PLAT420_TPDB
;
PROBLEM: D-H Bond Without Acceptor  O26      --H26B     .     Please Check
RESPONSE:  This problem may arise from the disordered nature of O26 and H26B atoms.
;
# end Validation Reply Form
_audit_creation_date               2025-06-25
_audit_creation_method
;
Olex2 1.5
(compiled 2025.05.31 svn.r86d253d1 for OlexSys, GUI svn.r7254)
;
_shelx_SHELXL_version_number       '2019/2'
_audit_contact_author_address      ?
_audit_contact_author_email        ?
_audit_contact_author_name         ''
_audit_contact_author_phone        ?
_publ_contact_author_id_orcid      ?
_publ_section_references
;
Dolomanov, O.V., Bourhis, L.J., Gildea, R.J, Howard, J.A.K. & Puschmann, H.
 (2009), J. Appl. Cryst. 42, 339-341.

Sheldrick, G.M. (2015). Acta Cryst. C71, 3-8.
;
_chemical_name_common              ?
_chemical_name_systematic
;
 ?
;
_chemical_formula_moiety           'C38 H38 N2 O8 Tb'
_chemical_formula_sum              'C38 H38 N2 O8 Tb'
_chemical_formula_weight           809.62
_chemical_melting_point            ?
_chemical_oxdiff_formula           'C H O N Tb'
_chemical_oxdiff_usercomment       CHNO
loop_
  _atom_type_symbol
  _atom_type_description
  _atom_type_scat_dispersion_real
  _atom_type_scat_dispersion_imag
  _atom_type_scat_source
 'C' 'C' 0.0181 0.0091 'International Tables Vol C Tables 4.2.6.8 and 6.1.1.4'
 'H' 'H' 0.0000 0.0000 'International Tables Vol C Tables 4.2.6.8 and 6.1.1.4'
 'N' 'N' 0.0311 0.0180 'International Tables Vol C Tables 4.2.6.8 and 6.1.1.4'
 'O' 'O' 0.0492 0.0322 'International Tables Vol C Tables 4.2.6.8 and 6.1.1.4'
 'Tb' 'Tb' -9.1472 9.1891
 'International Tables Vol C Tables 4.2.6.8 and 6.1.1.4'

_shelx_space_group_comment
;
The symmetry employed for this shelxl refinement is uniquely defined
by the following loop, which should always be used as a source of
symmetry information in preference to the above space-group names.
They are only intended as comments.
;
_space_group_crystal_system        'monoclinic'
_space_group_IT_number             15
_space_group_name_H-M_alt          'I 1 2/a 1'
_space_group_name_Hall             '-I 2ya'
loop_
  _space_group_symop_operation_xyz
 'x, y, z'
 '-x+1/2, y, -z'
 'x+1/2, y+1/2, z+1/2'
 '-x+1, y+1/2, -z+1/2'
 '-x, -y, -z'
 'x-1/2, -y, z'
 '-x+1/2, -y+1/2, -z+1/2'
 'x, -y+1/2, z+1/2'

_cell_length_a                     10.4272(2)
_cell_length_b                     8.85878(15)
_cell_length_c                     35.7266(7)
_cell_angle_alpha                  90
_cell_angle_beta                   94.8834(19)
_cell_angle_gamma                  90
_cell_volume                       3288.17(11)
_cell_formula_units_Z              4
_cell_measurement_reflns_used      12245
_cell_measurement_temperature      100.01(10)
_cell_measurement_theta_max        75.9960
_cell_measurement_theta_min        2.4650
_shelx_estimated_absorpt_T_max     0.809
_shelx_estimated_absorpt_T_min     0.608
_exptl_absorpt_coefficient_mu      11.060
_exptl_absorpt_correction_T_max    1.00000
_exptl_absorpt_correction_T_min    0.65560
_exptl_absorpt_correction_type     multi-scan
_exptl_absorpt_process_details
;
CrysAlisPro 1.171.41.112a (Rigaku Oxford Diffraction, 2021)
Empirical absorption correction using spherical harmonics,
implemented in SCALE3 ABSPACK scaling algorithm.
;
_exptl_absorpt_special_details     ?
_exptl_crystal_colour              'clear light colourless'
_exptl_crystal_colour_lustre       clear
_exptl_crystal_colour_modifier     light
_exptl_crystal_colour_primary      colourless
_exptl_crystal_density_diffrn      1.635
_exptl_crystal_density_meas        ?
_exptl_crystal_density_method      ?
_exptl_crystal_description         block
_exptl_crystal_F_000               1636
_exptl_crystal_size_max            0.05
_exptl_crystal_size_mid            0.05
_exptl_crystal_size_min            0.02
_exptl_special_details
;
 ?
;
_exptl_transmission_factor_max     ?
_exptl_transmission_factor_min     ?
_diffrn_reflns_av_R_equivalents    0.0342
_diffrn_reflns_av_unetI/netI       0.0228
_diffrn_reflns_Laue_measured_fraction_full  0.999
_diffrn_reflns_Laue_measured_fraction_max  0.968
_diffrn_reflns_limit_h_max         12
_diffrn_reflns_limit_h_min         -13
_diffrn_reflns_limit_k_max         11
_diffrn_reflns_limit_k_min         -8
_diffrn_reflns_limit_l_max         45
_diffrn_reflns_limit_l_min         -40
_diffrn_reflns_number              16233
_diffrn_reflns_point_group_measured_fraction_full  0.999
_diffrn_reflns_point_group_measured_fraction_max  0.968
_diffrn_reflns_theta_full          67.684
_diffrn_reflns_theta_max           76.469
_diffrn_reflns_theta_min           2.482
_diffrn_ambient_environment        N~2~
_diffrn_ambient_temperature        100.01(10)
_diffrn_detector                   'Hybrid Pixel Array Detector'
_diffrn_detector_area_resol_mean   10.0000
_diffrn_detector_type              HyPix
_diffrn_measured_fraction_theta_full  0.999
_diffrn_measured_fraction_theta_max  0.968
_diffrn_measurement_details
;
List of Runs (angles in degrees, time in seconds):

  # Type    Start    End  Width  t~exp~   \w     \q     \k     \f   Frames
--------------------------------------------------------------------------
  1  \w     33.00 111.00   0.50    0.10    --  105.46-125.00-180.00  156
  2  \w     33.00 105.00   0.50    0.10    --  105.46 -95.00 120.00  144
  3  \w     90.00 178.00   0.50    0.10    --  105.46  12.00  25.00  176
  4  \w     24.00  81.00   0.50    0.05    --   46.98  77.00 120.00  114
  5  \w     31.00 121.00   0.50    0.05    --   46.98  12.00  25.00  180
  6  \w     33.00 105.00   0.50    0.10    --  105.46 -95.00 -60.00  144
  7  \w     33.00 105.00   0.50    0.10    --  105.46 -95.00-180.00  144
  8  \w    -27.00  27.00   0.50    0.05    --   46.98 -12.00-146.00  108
  9  \w     33.00  75.00   0.50    0.10    --  105.46 -61.00 -60.00   84
 10  \w     33.00  75.00   0.50    0.10    --  105.46 -61.00  60.00   84
 11  \w     33.00 108.00   0.50    0.10    --  105.46 -77.00  60.00  150
 12  \w    -26.00  47.00   0.50    0.05    --   46.98 -38.00 120.00  146
 13  \w    -39.00  26.00   0.50    0.05    --  -46.98  38.00 120.00  130
 14  \w    -20.00  27.00   0.50    0.05    --  -46.98  12.00  25.00   94
 15  \w    -39.00  26.00   0.50    0.05    --  -46.98  38.00-180.00  130
 16  \w    -68.00 -32.00   0.50    0.10    -- -104.50  61.00-150.00   72
 17  \w    -68.00 -32.00   0.50    0.10    -- -104.50  61.00-180.00   72
 18  \w    -68.00 -32.00   0.50    0.10    -- -104.50  61.00  60.00   72
 19  \w    -68.00 -32.00   0.50    0.10    -- -104.50  61.00  90.00   72
 20  \w   -174.00 -82.00   0.50    0.10    -- -104.50 -77.00 -60.00  184
 21  \w   -174.00 -91.00   0.50    0.10    -- -104.50 -15.00 -60.00  166
 22  \w   -121.00 -32.00   0.50    0.05    --  -46.98 -12.00-146.00  178
 23  \w   -174.00 -89.00   0.50    0.10    -- -104.50 -12.00-146.00  170
;
_diffrn_measurement_device         'four-circle diffractometer'
_diffrn_measurement_device_type    'XtaLAB Synergy R, HyPix'
_diffrn_measurement_method         '\w scans'
_diffrn_orient_matrix_type        
 'CrysAlisPro convention (1999,Acta A55,543-557)'
_diffrn_orient_matrix_UB_11        -0.0292944000
_diffrn_orient_matrix_UB_12        -0.0141730000
_diffrn_orient_matrix_UB_13        -0.0428634000
_diffrn_orient_matrix_UB_21        -0.1442519000
_diffrn_orient_matrix_UB_22        0.0246736000
_diffrn_orient_matrix_UB_23        0.0043675000
_diffrn_orient_matrix_UB_31        0.0183803000
_diffrn_orient_matrix_UB_32        0.1714742000
_diffrn_orient_matrix_UB_33        -0.0041596000
_diffrn_oxdiff_digest_hkl
;
010087c4a7a2c49bfa556931e83e3abf71f1b4
;
_diffrn_radiation_monochromator    mirror
_diffrn_radiation_probe            x-ray
_diffrn_radiation_type             'Cu K\a'
_diffrn_radiation_wavelength       1.54184
_diffrn_source                     'Rotating-anode X-ray tube'
_diffrn_source_type                'PhotonJet R (Cu) X-ray Source'
_reflns_Friedel_coverage           0.000
_reflns_Friedel_fraction_full      .
_reflns_Friedel_fraction_max       .
_reflns_number_gt                  3259
_reflns_number_total               3346
_reflns_odcompleteness_completeness  100.00
_reflns_odcompleteness_iscentric   1
_reflns_odcompleteness_theta       66.97
_reflns_special_details
;
 Reflections were merged by SHELXL according to the crystal
 class for the calculation of statistics and refinement.
 
 _reflns_Friedel_fraction is defined as the number of unique
 Friedel pairs measured divided by the number that would be
 possible theoretically, ignoring centric projections and
 systematic absences.
;
_reflns_threshold_expression       'I > 2\s(I)'
_computing_cell_refinement         'CrysAlisPro 1.171.41.112a (Rigaku OD, 2021)'
_computing_data_collection         'CrysAlisPro 1.171.41.112a (Rigaku OD, 2021)'
_computing_data_reduction          'CrysAlisPro 1.171.41.112a (Rigaku OD, 2021)'
_computing_molecular_graphics      'Olex2 1.5 (Dolomanov et al., 2009)'
_computing_publication_material    'Olex2 1.5 (Dolomanov et al., 2009)'
_computing_structure_refinement    'SHELXL 2019/2 (Sheldrick, 2015)'
_computing_structure_solution      'SHELXT 2014/5 (Sheldrick, 2014)'
_refine_diff_density_max           1.476
_refine_diff_density_min           -0.856
_refine_diff_density_rms           0.122
_refine_ls_extinction_coef         0.00012(4)
_refine_ls_extinction_expression  
 'Fc^*^=kFc[1+0.001xFc^2^\l^3^/sin(2\q)]^-1/4^'
_refine_ls_extinction_method       'SHELXL-2019/2 (Sheldrick 2019)'
_refine_ls_goodness_of_fit_ref     1.092
_refine_ls_hydrogen_treatment      constr
_refine_ls_matrix_type             full
_refine_ls_number_parameters       247
_refine_ls_number_reflns           3346
_refine_ls_number_restraints       2
_refine_ls_R_factor_all            0.0383
_refine_ls_R_factor_gt             0.0377
_refine_ls_restrained_S_all        1.093
_refine_ls_shift/su_max            0.001
_refine_ls_shift/su_mean           0.000
_refine_ls_structure_factor_coef   Fsqd
_refine_ls_weighting_details      
 'w=1/[\s^2^(Fo^2^)+(0.0761P)^2^+6.5094P] where P=(Fo^2^+2Fc^2^)/3'
_refine_ls_weighting_scheme        calc
_refine_ls_wR_factor_gt            0.1066
_refine_ls_wR_factor_ref           0.1073
_refine_special_details            ?
_olex2_refinement_description
;
1. Fixed Uiso
 At 1.2 times of:
  All C(H) groups
 At 1.5 times of:
  All C(H,H,H) groups, All O(H,H) groups
2. Restrained distances
 Tb1-O18 \\sim Tb1-O18A
 with sigma of 0.02
 O18-C17 \\sim O18A-C17
 with sigma of 0.02
3. Others
 Sof(O26A)=Sof(H26C)=Sof(H26D)=1-FVAR(1)
 Sof(O26)=Sof(H26A)=Sof(H26B)=FVAR(1)
 Sof(O18A)=1-FVAR(2)
 Sof(O18)=FVAR(2)
4.a Rotating group:
 O26(H26A,H26B), O26A(H26C,H26D)
4.b Aromatic/amide H refined with riding coordinates:
 C9(H9), C4(H4), C12(H12), C16(H16), C3(H3), C6(H6), C7(H7), C15(H15),
 C13(H13), C14(H14), C21(H21)
4.c Idealised Me refined as rotating group:
 C24(H24A,H24B,H24C), C23(H23A,H23B,H23C)
;
_atom_sites_solution_hydrogens     mixed
_atom_sites_solution_primary       dual
_atom_sites_solution_secondary     ?
loop_
  _atom_site_label
  _atom_site_type_symbol
  _atom_site_fract_x
  _atom_site_fract_y
  _atom_site_fract_z
  _atom_site_U_iso_or_equiv
  _atom_site_adp_type
  _atom_site_occupancy
  _atom_site_site_symmetry_order
  _atom_site_calc_flag
  _atom_site_refinement_flags_posn
  _atom_site_refinement_flags_adp
  _atom_site_refinement_flags_occupancy
  _atom_site_disorder_assembly
  _atom_site_disorder_group
 Tb1 Tb 0.750000 0.51502(3) 0.500000 0.02192(13) Uani 1 2 d DS T P . .
 O19 O 0.3978(2) 0.4060(3) 0.54946(6) 0.0321(6) Uani 1 1 d . . . . .
 O18 O 0.5940(5) 0.4938(17) 0.53957(17) 0.035(2) Uani 0.77(3) 1 d D . P A 1
 O20 O 0.6666(4) 0.2985(4) 0.46719(11) 0.0656(11) Uani 1 1 d . . . . .
 C10 C 0.7004(3) 0.2730(4) 0.71245(8) 0.0198(6) Uani 1 1 d . . . . .
 C9 C 0.7469(3) 0.3925(4) 0.73519(8) 0.0206(6) Uani 1 1 d . . . . .
 H9 H 0.744718 0.491335 0.724845 0.025 Uiso 1 1 calc R U . . .
 C4 C 0.4791(3) 0.3199(4) 0.62300(9) 0.0237(6) Uani 1 1 d . . . . .
 H4 H 0.392076 0.301000 0.614187 0.028 Uiso 1 1 calc R U . . .
 C11 C 0.8410(3) 0.5106(3) 0.79414(11) 0.0208(7) Uani 1 1 d . . . . .
 C2 C 0.6504(3) 0.3097(3) 0.67313(8) 0.0193(6) Uani 1 1 d . . . . .
 C12 C 0.8036(3) 0.5391(4) 0.83004(10) 0.0249(7) Uani 1 1 d . . . . .
 H12 H 0.750314 0.468860 0.841505 0.030 Uiso 1 1 calc R U . . .
 C5 C 0.5611(3) 0.3872(4) 0.59921(8) 0.0215(6) Uani 1 1 d . . . . .
 C8 C 0.7967(3) 0.3733(4) 0.77257(8) 0.0197(6) Uani 1 1 d . . . . .
 C16 C 0.9171(3) 0.6170(4) 0.77766(9) 0.0263(7) Uani 1 1 d . . . . .
 H16 H 0.942594 0.599607 0.753114 0.032 Uiso 1 1 calc R U . . .
 C3 C 0.5227(3) 0.2798(4) 0.65947(9) 0.0223(6) Uani 1 1 d . . . . .
 H3 H 0.465911 0.232060 0.675210 0.027 Uiso 1 1 calc R U . . .
 C6 C 0.6880(3) 0.4187(4) 0.61282(9) 0.0251(7) Uani 1 1 d . . . . .
 H6 H 0.744916 0.465608 0.596975 0.030 Uiso 1 1 calc R U . . .
 C7 C 0.7305(3) 0.3814(4) 0.64949(9) 0.0238(6) Uani 1 1 d . . . . .
 H7 H 0.816262 0.405415 0.658674 0.029 Uiso 1 1 calc R U . . .
 C17 C 0.5140(3) 0.4270(4) 0.55946(9) 0.0268(7) Uani 1 1 d D . . . .
 C15 C 0.9562(3) 0.7481(4) 0.79671(10) 0.0312(7) Uani 1 1 d . . . . .
 H15 H 1.008062 0.819683 0.785159 0.037 Uiso 1 1 calc R U . . .
 C13 C 0.8439(3) 0.6696(4) 0.84912(10) 0.0297(7) Uani 1 1 d . . . . .
 H13 H 0.819189 0.687094 0.873736 0.036 Uiso 1 1 calc R U . . .
 C14 C 0.9198(4) 0.7745(4) 0.83253(11) 0.0322(8) Uani 1 1 d . . . . .
 H14 H 0.946631 0.863931 0.845629 0.039 Uiso 1 1 calc R U . . .
 O26 O 0.7849(7) 0.7970(8) 0.4914(3) 0.081(4) Uani 0.661(14) 1 d . . P A 1
 H26A H 0.839444 0.858994 0.505553 0.122 Uiso 0.661(14) 1 d R U P A 1
 H26B H 0.745834 0.858173 0.473361 0.122 Uiso 0.661(14) 1 d R U P A 1
 N22 N 0.5683(6) 0.0908(6) 0.44204(14) 0.0724(14) Uani 1 1 d . . . . .
 C21 C 0.5884(7) 0.2084(7) 0.46621(16) 0.0660(15) Uani 1 1 d . . . . .
 H21 H 0.529124 0.216617 0.484870 0.079 Uiso 1 1 calc R U . . .
 C24 C 0.4736(12) -0.0207(8) 0.4459(3) 0.099(3) Uani 1 1 d . . . . .
 H24A H 0.515065 -0.119463 0.449545 0.148 Uiso 1 1 calc R U . . .
 H24B H 0.414001 -0.022936 0.423162 0.148 Uiso 1 1 calc R U . . .
 H24C H 0.426008 0.003057 0.467651 0.148 Uiso 1 1 calc R U . . .
 C23 C 0.6522(8) 0.0629(10) 0.4128(2) 0.086(2) Uani 1 1 d . . . . .
 H23A H 0.604785 0.078986 0.388205 0.129 Uiso 1 1 calc R U . . .
 H23B H 0.683321 -0.041482 0.414500 0.129 Uiso 1 1 calc R U . . .
 H23C H 0.725651 0.132212 0.415640 0.129 Uiso 1 1 calc R U . . .
 O26A O 0.8566(12) 0.7379(13) 0.4733(3) 0.048(4) Uani 0.339(14) 1 d . . P A 2
 H26C H 0.898918 0.801568 0.491963 0.073 Uiso 0.339(14) 1 d R U P A 2
 H26D H 0.797230 0.806816 0.460975 0.073 Uiso 0.339(14) 1 d R U P A 2
 O18A O 0.5937(13) 0.419(4) 0.5347(4) 0.024(5) Uani 0.23(3) 1 d D . P A 2

loop_
  _atom_site_aniso_label
  _atom_site_aniso_U_11
  _atom_site_aniso_U_22
  _atom_site_aniso_U_33
  _atom_site_aniso_U_23
  _atom_site_aniso_U_13
  _atom_site_aniso_U_12
 Tb1 0.02766(18) 0.02861(18) 0.00820(17) 0.000 -0.00606(11) 0.000
 O19 0.0373(13) 0.0419(14) 0.0145(11) 0.0058(10) -0.0116(9) -0.0022(11)
 O18 0.032(2) 0.062(6) 0.011(2) 0.011(3) -0.0018(16) 0.006(2)
 O20 0.087(3) 0.0331(17) 0.068(2) -0.0119(16) -0.039(2) -0.0061(17)
 C10 0.0223(14) 0.0257(15) 0.0106(13) 0.0023(11) -0.0033(11) -0.0008(11)
 C9 0.0261(15) 0.0230(14) 0.0117(13) 0.0036(11) -0.0040(11) -0.0004(11)
 C4 0.0255(15) 0.0276(16) 0.0165(15) 0.0010(12) -0.0075(12) 0.0005(12)
 C11 0.0239(16) 0.0233(16) 0.0139(17) 0.0010(10) -0.0052(13) 0.0015(10)
 C2 0.0263(15) 0.0207(14) 0.0101(13) 0.0006(11) -0.0037(11) 0.0010(11)
 C12 0.0328(17) 0.0244(15) 0.0174(16) -0.0004(13) 0.0011(13) -0.0008(13)
 C5 0.0277(15) 0.0252(15) 0.0103(13) -0.0003(11) -0.0060(11) 0.0038(12)
 C8 0.0221(14) 0.0247(15) 0.0117(13) 0.0017(11) -0.0021(11) -0.0018(11)
 C16 0.0305(16) 0.0295(17) 0.0184(15) 0.0000(13) -0.0014(12) -0.0041(13)
 C3 0.0267(16) 0.0246(15) 0.0147(14) 0.0031(12) -0.0035(12) -0.0026(12)
 C6 0.0288(16) 0.0334(18) 0.0126(14) 0.0050(12) -0.0012(12) -0.0002(13)
 C7 0.0242(15) 0.0320(17) 0.0140(14) 0.0031(12) -0.0056(11) -0.0012(12)
 C17 0.0293(16) 0.0368(19) 0.0128(14) 0.0033(13) -0.0063(12) 0.0061(14)
 C15 0.0332(17) 0.0302(18) 0.0298(18) 0.0005(14) 0.0000(14) -0.0076(14)
 C13 0.0356(17) 0.0307(18) 0.0224(16) -0.0070(13) 0.0004(13) 0.0022(14)
 C14 0.0337(18) 0.0264(17) 0.035(2) -0.0081(14) -0.0059(15) -0.0017(14)
 O26 0.070(7) 0.079(4) 0.085(9) -0.001(4) -0.048(6) 0.016(3)
 N22 0.110(4) 0.049(3) 0.056(3) -0.010(2) -0.006(3) -0.004(3)
 C21 0.093(4) 0.052(3) 0.051(3) -0.001(2) -0.004(3) 0.004(3)
 C24 0.158(10) 0.065(4) 0.073(6) -0.016(3) 0.008(6) -0.044(5)
 C23 0.110(6) 0.084(5) 0.065(4) -0.021(4) 0.012(4) -0.002(4)
 O26A 0.064(7) 0.045(6) 0.032(5) 0.012(4) -0.016(5) -0.015(5)
 O18A 0.032(6) 0.034(13) 0.008(5) 0.004(6) 0.003(4) -0.009(6)

_geom_special_details
;
 All esds (except the esd in the dihedral angle between two l.s. planes)
 are estimated using the full covariance matrix.  The cell esds are taken
 into account individually in the estimation of esds in distances, angles
 and torsion angles; correlations between esds in cell parameters are only
 used when they are defined by crystal symmetry.  An approximate (isotropic)
 treatment of cell esds is used for estimating esds involving l.s. planes.
;
loop_
  _geom_bond_atom_site_label_1
  _geom_bond_atom_site_label_2
  _geom_bond_distance
  _geom_bond_site_symmetry_2
  _geom_bond_publ_flag
 Tb1 O19 2.350(2) 5_666 ?
 Tb1 O19 2.350(2) 6_665 ?
 Tb1 O18 2.252(4) . ?
 Tb1 O18 2.252(4) 2_656 ?
 Tb1 O20 2.374(3) . ?
 Tb1 O20 2.374(3) 2_656 ?
 Tb1 O26 2.547(7) . ?
 Tb1 O26 2.547(7) 2_656 ?
 Tb1 O26A 2.494(9) 2_656 ?
 Tb1 O26A 2.494(9) . ?
 Tb1 O18A 2.293(12) . ?
 Tb1 O18A 2.293(11) 2_656 ?
 O19 C17 1.248(4) . ?
 O18 C17 1.285(7) . ?
 O20 C21 1.139(7) . ?
 C10 C9 1.396(4) . ?
 C10 C2 1.492(4) . ?
 C10 C8 1.401(4) 7_656 ?
 C9 H9 0.9500 . ?
 C9 C8 1.401(4) . ?
 C4 H4 0.9500 . ?
 C4 C5 1.390(5) . ?
 C4 C3 1.389(4) . ?
 C11 C12 1.395(5) . ?
 C11 C8 1.492(4) . ?
 C11 C16 1.395(5) . ?
 C2 C3 1.403(4) . ?
 C2 C7 1.391(4) . ?
 C12 H12 0.9500 . ?
 C12 C13 1.389(5) . ?
 C5 C6 1.398(4) . ?
 C5 C17 1.504(4) . ?
 C16 H16 0.9500 . ?
 C16 C15 1.390(5) . ?
 C3 H3 0.9500 . ?
 C6 H6 0.9500 . ?
 C6 C7 1.387(4) . ?
 C7 H7 0.9500 . ?
 C17 O18A 1.266(14) . ?
 C15 H15 0.9500 . ?
 C15 C14 1.386(5) . ?
 C13 H13 0.9500 . ?
 C13 C14 1.386(5) . ?
 C14 H14 0.9500 . ?
 O26 H26A 0.9116 . ?
 O26 H26B 0.9112 . ?
 N22 C21 1.358(7) . ?
 N22 C24 1.411(10) . ?
 N22 C23 1.441(9) . ?
 C21 H21 0.9500 . ?
 C24 H24A 0.9800 . ?
 C24 H24B 0.9800 . ?
 C24 H24C 0.9800 . ?
 C23 H23A 0.9800 . ?
 C23 H23B 0.9800 . ?
 C23 H23C 0.9800 . ?
 O26A H26C 0.9521 . ?
 O26A H26D 0.9511 . ?

loop_
  _geom_angle_atom_site_label_1
  _geom_angle_atom_site_label_2
  _geom_angle_atom_site_label_3
  _geom_angle
  _geom_angle_site_symmetry_1
  _geom_angle_site_symmetry_3
  _geom_angle_publ_flag
 O19 Tb1 O19 145.35(14) 6_665 5_666 ?
 O19 Tb1 O20 143.23(11) 5_666 2_656 ?
 O19 Tb1 O20 143.24(11) 6_665 . ?
 O19 Tb1 O20 71.35(11) 6_665 2_656 ?
 O19 Tb1 O20 71.35(11) 5_666 . ?
 O19 Tb1 O26 73.06(18) 5_666 . ?
 O19 Tb1 O26 72.97(18) 6_665 . ?
 O19 Tb1 O26 73.06(18) 6_665 2_656 ?
 O19 Tb1 O26 72.97(18) 5_666 2_656 ?
 O19 Tb1 O26A 76.5(2) 5_666 2_656 ?
 O19 Tb1 O26A 76.5(2) 6_665 . ?
 O19 Tb1 O26A 76.2(2) 5_666 . ?
 O19 Tb1 O26A 76.2(2) 6_665 2_656 ?
 O18 Tb1 O19 91.98(14) . 5_666 ?
 O18 Tb1 O19 90.9(2) . 6_665 ?
 O18 Tb1 O19 91.98(14) 2_656 6_665 ?
 O18 Tb1 O19 90.9(2) 2_656 5_666 ?
 O18 Tb1 O18 170.4(8) 2_656 . ?
 O18 Tb1 O20 82.9(3) . 2_656 ?
 O18 Tb1 O20 82.9(3) 2_656 . ?
 O18 Tb1 O20 89.3(4) . . ?
 O18 Tb1 O20 89.3(4) 2_656 2_656 ?
 O18 Tb1 O26 83.6(4) 2_656 . ?
 O18 Tb1 O26 83.6(4) . 2_656 ?
 O18 Tb1 O26 106.0(5) . . ?
 O18 Tb1 O26 106.0(5) 2_656 2_656 ?
 O18 Tb1 O26A 132.5(5) 2_656 2_656 ?
 O18 Tb1 O26A 57.1(5) . 2_656 ?
 O18 Tb1 O18A 17.2(5) 2_656 2_656 ?
 O18 Tb1 O18A 153.3(13) . 2_656 ?
 O20 Tb1 O20 72.21(17) 2_656 . ?
 O20 Tb1 O26 141.5(2) 2_656 2_656 ?
 O20 Tb1 O26 143.31(18) 2_656 . ?
 O20 Tb1 O26 143.31(18) . 2_656 ?
 O20 Tb1 O26 141.5(2) . . ?
 O20 Tb1 O26A 127.4(3) 2_656 2_656 ?
 O20 Tb1 O26A 132.2(3) 2_656 . ?
 O20 Tb1 O26A 132.2(3) . 2_656 ?
 O20 Tb1 O26A 127.4(3) . . ?
 O26 Tb1 O26 22.5(5) 2_656 . ?
 O26A Tb1 O26A 75.4(7) 2_656 . ?
 O18A Tb1 O20 71.4(7) 2_656 . ?
 O18A Tb1 O20 73.8(8) . . ?
 O18A Tb1 O26A 149.3(10) . . ?
 O18A Tb1 O26A 74.1(10) 2_656 . ?
 O18A Tb1 O18A 136.6(18) . 2_656 ?
 C17 O19 Tb1 136.8(2) . 5_666 ?
 C17 O18 Tb1 157.4(10) . . ?
 C21 O20 Tb1 144.4(5) . . ?
 C9 C10 C2 117.3(3) . . ?
 C9 C10 C8 118.9(3) . 7_656 ?
 C8 C10 C2 123.8(3) 7_656 . ?
 C10 C9 H9 118.5 . . ?
 C10 C9 C8 123.0(3) . . ?
 C8 C9 H9 118.5 . . ?
 C5 C4 H4 119.5 . . ?
 C3 C4 H4 119.5 . . ?
 C3 C4 C5 120.9(3) . . ?
 C12 C11 C8 121.6(3) . . ?
 C16 C11 C12 118.7(3) . . ?
 C16 C11 C8 119.7(3) . . ?
 C3 C2 C10 122.1(3) . . ?
 C7 C2 C10 119.4(3) . . ?
 C7 C2 C3 118.4(3) . . ?
 C11 C12 H12 119.8 . . ?
 C13 C12 C11 120.4(3) . . ?
 C13 C12 H12 119.8 . . ?
 C4 C5 C6 119.1(3) . . ?
 C4 C5 C17 120.6(3) . . ?
 C6 C5 C17 120.3(3) . . ?
 C10 C8 C9 118.1(3) 7_656 . ?
 C10 C8 C11 124.1(3) 7_656 . ?
 C9 C8 C11 117.8(3) . . ?
 C11 C16 H16 119.6 . . ?
 C15 C16 C11 120.8(3) . . ?
 C15 C16 H16 119.6 . . ?
 C4 C3 C2 120.2(3) . . ?
 C4 C3 H3 119.9 . . ?
 C2 C3 H3 119.9 . . ?
 C5 C6 H6 120.1 . . ?
 C7 C6 C5 119.9(3) . . ?
 C7 C6 H6 120.1 . . ?
 C2 C7 H7 119.3 . . ?
 C6 C7 C2 121.5(3) . . ?
 C6 C7 H7 119.3 . . ?
 O19 C17 O18 124.8(4) . . ?
 O19 C17 C5 117.8(3) . . ?
 O19 C17 O18A 118.1(8) . . ?
 O18 C17 C5 117.1(4) . . ?
 O18A C17 C5 117.8(8) . . ?
 C16 C15 H15 119.9 . . ?
 C14 C15 C16 120.1(3) . . ?
 C14 C15 H15 119.9 . . ?
 C12 C13 H13 119.7 . . ?
 C14 C13 C12 120.5(3) . . ?
 C14 C13 H13 119.7 . . ?
 C15 C14 C13 119.5(3) . . ?
 C15 C14 H14 120.2 . . ?
 C13 C14 H14 120.2 . . ?
 Tb1 O26 H26A 127.8 . . ?
 Tb1 O26 H26B 127.5 . . ?
 H26A O26 H26B 104.8 . . ?
 C21 N22 C24 123.1(7) . . ?
 C21 N22 C23 121.5(6) . . ?
 C24 N22 C23 115.1(6) . . ?
 O20 C21 N22 129.0(6) . . ?
 O20 C21 H21 115.5 . . ?
 N22 C21 H21 115.5 . . ?
 N22 C24 H24A 109.5 . . ?
 N22 C24 H24B 109.5 . . ?
 N22 C24 H24C 109.5 . . ?
 H24A C24 H24B 109.5 . . ?
 H24A C24 H24C 109.5 . . ?
 H24B C24 H24C 109.5 . . ?
 N22 C23 H23A 109.5 . . ?
 N22 C23 H23B 109.5 . . ?
 N22 C23 H23C 109.5 . . ?
 H23A C23 H23B 109.5 . . ?
 H23A C23 H23C 109.5 . . ?
 H23B C23 H23C 109.5 . . ?
 Tb1 O26A H26C 113.4 . . ?
 Tb1 O26A H26D 113.1 . . ?
 H26C O26A H26D 100.9 . . ?
 C17 O18A Tb1 154(2) . . ?

loop_
  _geom_torsion_atom_site_label_1
  _geom_torsion_atom_site_label_2
  _geom_torsion_atom_site_label_3
  _geom_torsion_atom_site_label_4
  _geom_torsion
  _geom_torsion_site_symmetry_1
  _geom_torsion_site_symmetry_2
  _geom_torsion_site_symmetry_3
  _geom_torsion_site_symmetry_4
  _geom_torsion_publ_flag
 Tb1 O19 C17 O18 -9.4(10) 5_666 . . . ?
 Tb1 O19 C17 C5 163.4(2) 5_666 . . . ?
 Tb1 O19 C17 O18A -45.1(18) 5_666 . . . ?
 Tb1 O18 C17 O19 -97.6(10) . . . . ?
 Tb1 O18 C17 C5 89.5(13) . . . . ?
 Tb1 O20 C21 N22 -178.9(4) . . . . ?
 O19 C17 O18A Tb1 120(2) . . . . ?
 C10 C9 C8 C10 0.1(5) . . . 7_656 ?
 C10 C9 C8 C11 -178.8(3) . . . . ?
 C10 C2 C3 C4 178.1(3) . . . . ?
 C10 C2 C7 C6 -179.5(3) . . . . ?
 C9 C10 C2 C3 -119.8(3) . . . . ?
 C9 C10 C2 C7 57.5(4) . . . . ?
 C4 C5 C6 C7 0.6(5) . . . . ?
 C4 C5 C17 O19 4.3(5) . . . . ?
 C4 C5 C17 O18 177.6(8) . . . . ?
 C4 C5 C17 O18A -147.4(18) . . . . ?
 C11 C12 C13 C14 1.1(5) . . . . ?
 C11 C16 C15 C14 0.1(6) . . . . ?
 C2 C10 C9 C8 -179.9(3) . . . . ?
 C12 C11 C8 C10 -47.2(5) . . . 7_656 ?
 C12 C11 C8 C9 131.6(3) . . . . ?
 C12 C11 C16 C15 0.6(5) . . . . ?
 C12 C13 C14 C15 -0.4(6) . . . . ?
 C5 C4 C3 C2 1.2(5) . . . . ?
 C5 C6 C7 C2 1.5(5) . . . . ?
 C5 C17 O18A Tb1 -88(3) . . . . ?
 C8 C10 C9 C8 -0.1(5) 7_656 . . . ?
 C8 C10 C2 C3 60.4(4) 7_656 . . . ?
 C8 C10 C2 C7 -122.3(3) 7_656 . . . ?
 C8 C11 C12 C13 -178.5(3) . . . . ?
 C8 C11 C16 C15 178.0(3) . . . . ?
 C16 C11 C12 C13 -1.2(5) . . . . ?
 C16 C11 C8 C10 135.6(3) . . . 7_656 ?
 C16 C11 C8 C9 -45.7(4) . . . . ?
 C16 C15 C14 C13 -0.2(6) . . . . ?
 C3 C4 C5 C6 -1.9(5) . . . . ?
 C3 C4 C5 C17 178.6(3) . . . . ?
 C3 C2 C7 C6 -2.2(5) . . . . ?
 C6 C5 C17 O19 -175.2(3) . . . . ?
 C6 C5 C17 O18 -1.9(8) . . . . ?
 C6 C5 C17 O18A 33.2(18) . . . . ?
 C7 C2 C3 C4 0.8(5) . . . . ?
 C17 C5 C6 C7 -179.9(3) . . . . ?
 C24 N22 C21 O20 174.5(8) . . . . ?
 C23 N22 C21 O20 1.2(11) . . . . ?

_shelx_res_file
;
TITL 0814-11-2_auto_a.res in I2/a
    0814-11-2_auto.res
    created by SHELXL-2019/2 at 09:54:39 on 25-Jun-2025
REM Old TITL 0814-11-2_auto in Ia
REM SHELXT solution in I2/a
REM R1 0.125, Rweak 0.027, Alpha 0.029, Orientation as input
REM Formula found by SHELXT: C44 N2 O2 Tb
CELL 1.54184 10.427224 8.858782 35.72657 90 94.8834 90
ZERR 4 0.000213 0.000154 0.000696 0 0.0019 0
LATT 2
SYMM 0.5-X,+Y,-Z
SFAC C H N O Tb
UNIT 152 152 8 32 4
EQIV $1 1.5-X,+Y,1-Z
SADI Tb1 O18 Tb1 O18A
SADI O18 C17 O18A C17

L.S. 20
PLAN  10
SIZE 0.02 0.05 0.05
TEMP -173
CONF
FREE O26 O26_$1
BOND $H
MORE -1
fmap 2
acta
REM <olex2.extras>
REM <HklSrc "%.\\0814-11-2_auto.hkl">
REM </olex2.extras>

WGHT    0.076100    6.509400
EXTI    0.000116
FVAR       0.18579   0.66084   0.77254
TB1   5    0.750000    0.515023    0.500000    10.50000    0.02766    0.02861 =
         0.00820    0.00000   -0.00606    0.00000
O19   4    0.397762    0.405975    0.549457    11.00000    0.03732    0.04193 =
         0.01453    0.00576   -0.01164   -0.00217
PART 1
O18   4    0.594021    0.493779    0.539567    31.00000    0.03200    0.06204 =
         0.01138    0.01100   -0.00183    0.00554
PART 0
O20   4    0.666571    0.298502    0.467191    11.00000    0.08746    0.03306 =
         0.06848   -0.01192   -0.03875   -0.00611
C10   1    0.700362    0.272952    0.712448    11.00000    0.02228    0.02565 =
         0.01058    0.00232   -0.00326   -0.00077
C9    1    0.746905    0.392478    0.735186    11.00000    0.02607    0.02299 =
         0.01166    0.00359   -0.00400   -0.00044
AFIX  43
H9    2    0.744718    0.491335    0.724845    11.00000   -1.20000
AFIX   0
C4    1    0.479134    0.319879    0.623000    11.00000    0.02552    0.02759 =
         0.01648    0.00099   -0.00755    0.00048
AFIX  43
H4    2    0.392076    0.301000    0.614187    11.00000   -1.20000
AFIX   0
C11   1    0.840959    0.510623    0.794138    11.00000    0.02390    0.02334 =
         0.01389    0.00103   -0.00519    0.00155
C2    1    0.650353    0.309656    0.673126    11.00000    0.02633    0.02067 =
         0.01013    0.00059   -0.00365    0.00099
C12   1    0.803599    0.539111    0.830042    11.00000    0.03284    0.02441 =
         0.01737   -0.00038    0.00107   -0.00082
AFIX  43
H12   2    0.750314    0.468860    0.841505    11.00000   -1.20000
AFIX   0
C5    1    0.561106    0.387213    0.599212    11.00000    0.02774    0.02515 =
         0.01026   -0.00030   -0.00598    0.00378
C8    1    0.796702    0.373271    0.772568    11.00000    0.02208    0.02470 =
         0.01166    0.00165   -0.00212   -0.00183
C16   1    0.917140    0.616983    0.777655    11.00000    0.03050    0.02950 =
         0.01844    0.00003   -0.00142   -0.00408
AFIX  43
H16   2    0.942594    0.599607    0.753114    11.00000   -1.20000
AFIX   0
C3    1    0.522695    0.279807    0.659468    11.00000    0.02670    0.02462 =
         0.01466    0.00314   -0.00346   -0.00263
AFIX  43
H3    2    0.465911    0.232060    0.675210    11.00000   -1.20000
AFIX   0
C6    1    0.687970    0.418737    0.612816    11.00000    0.02879    0.03343 =
         0.01261    0.00496   -0.00118   -0.00022
AFIX  43
H6    2    0.744916    0.465608    0.596975    11.00000   -1.20000
AFIX   0
C7    1    0.730504    0.381431    0.649489    11.00000    0.02422    0.03205 =
         0.01399    0.00311   -0.00562   -0.00120
AFIX  43
H7    2    0.816262    0.405415    0.658674    11.00000   -1.20000
AFIX   0
C17   1    0.514041    0.426982    0.559461    11.00000    0.02932    0.03684 =
         0.01284    0.00327   -0.00625    0.00614
C15   1    0.956248    0.748080    0.796710    11.00000    0.03317    0.03021 =
         0.02981    0.00051   -0.00002   -0.00757
AFIX  43
H15   2    1.008062    0.819683    0.785159    11.00000   -1.20000
AFIX   0
C13   1    0.843868    0.669587    0.849116    11.00000    0.03561    0.03072 =
         0.02237   -0.00700    0.00043    0.00217
AFIX  43
H13   2    0.819189    0.687094    0.873736    11.00000   -1.20000
AFIX   0
C14   1    0.919789    0.774518    0.832528    11.00000    0.03373    0.02644 =
         0.03483   -0.00806   -0.00593   -0.00170
AFIX  43
H14   2    0.946631    0.863931    0.845629    11.00000   -1.20000
AFIX   0
PART 1
O26   4    0.784929    0.797035    0.491405    21.00000    0.07041    0.07915 =
         0.08462   -0.00063   -0.04849    0.01601
AFIX   7
H26A  2    0.839444    0.858994    0.505553    21.00000   -1.50000
H26B  2    0.745834    0.858173    0.473361    21.00000   -1.50000
AFIX   0
PART 0
N22   3    0.568314    0.090757    0.442042    11.00000    0.11043    0.04883 =
         0.05571   -0.00970   -0.00561   -0.00444
C21   1    0.588421    0.208359    0.466205    11.00000    0.09280    0.05223 =
         0.05117   -0.00085   -0.00385    0.00414
AFIX  43
H21   2    0.529124    0.216617    0.484870    11.00000   -1.20000
AFIX   0
C24   1    0.473614   -0.020656    0.445894    11.00000    0.15820    0.06516 =
         0.07252   -0.01561    0.00788   -0.04436
AFIX 137
H24A  2    0.515065   -0.119463    0.449545    11.00000   -1.50000
H24B  2    0.414001   -0.022936    0.423162    11.00000   -1.50000
H24C  2    0.426008    0.003057    0.467651    11.00000   -1.50000
AFIX   0
C23   1    0.652233    0.062888    0.412753    11.00000    0.10959    0.08385 =
         0.06516   -0.02133    0.01246   -0.00217
AFIX 137
H23A  2    0.604785    0.078986    0.388205    11.00000   -1.50000
H23B  2    0.683321   -0.041482    0.414500    11.00000   -1.50000
H23C  2    0.725651    0.132212    0.415640    11.00000   -1.50000
AFIX   0
PART 2
O26A  4    0.856605    0.737867    0.473326   -21.00000    0.06416    0.04527 =
         0.03222    0.01201   -0.01581   -0.01520
AFIX   7
H26C  2    0.898918    0.801568    0.491963   -21.00000   -1.50000
H26D  2    0.797230    0.806816    0.460975   -21.00000   -1.50000
AFIX   0
O18A  4    0.593716    0.419321    0.534706   -31.00000    0.03229    0.03367 =
         0.00755    0.00450    0.00270   -0.00917
HKLF 4


REM  0814-11-2_auto_a.res in I2/a
REM wR2 = 0.1073, GooF = S = 1.092, Restrained GooF = 1.093 for all data
REM R1 = 0.0377 for 3259 Fo > 4sig(Fo) and 0.0383 for all 3346 data
REM 247 parameters refined using 2 restraints

END

WGHT      0.0761      6.5101

REM Highest difference peak  1.476,  deepest hole -0.856,  1-sigma level  0.122
Q1    1   0.7500  0.6140  0.5000  10.50000  0.05    1.48
Q2    1   0.7215  1.0073  0.4891  11.00000  0.05    1.11
Q3    1   0.8383  0.5260  0.4983  11.00000  0.05    0.84
Q4    1   0.7500  0.3899  0.5000  10.50000  0.05    0.77
Q5    1   0.7564  0.5176  0.5292  11.00000  0.05    0.63
Q6    1   0.6240  0.2982  0.4872  11.00000  0.05    0.60
Q7    1   0.7119  0.8907  0.4787  11.00000  0.05    0.55
Q8    1   0.4012  0.4661  0.5511  11.00000  0.05    0.49
Q9    1   0.6696  0.4778  0.5428  11.00000  0.05    0.46
Q10   1   0.6416 -0.0300  0.4576  11.00000  0.05    0.45
;
_shelx_res_checksum                35073
_shelx_hkl_file
;
 -13   0  -1   -0.12    0.94
 -13   0   1   -0.24    0.98
 -13   0   3    0.44    0.98
 -13   0   5    0.19    1.01
 -13   0   7   -1.25    0.99
 -13   0   9    0.33    0.86
 -13   1   4   -0.74    0.92
 -12   0 -14   54.20    2.51
 -12   0 -12   91.12    3.80
 -12   0 -10   41.93    2.62
 -12   0  -8   94.75    4.31
 -12   0  -6   77.20    3.92
 -12   0  -4   83.90    4.20
 -12   0  -2  162.27    6.29
 -12   0  -2  146.87    5.49
 -12   0   0  176.55    6.77
 -12   0   0  166.56    6.24
 -12   0   2   83.02    4.33
 -12   0   2   78.71    3.96
 -12   0   4  125.74    5.50
 -12   0   4  123.31    5.28
 -12   0   6  133.04    5.80
 -12   0   6  140.34    5.73
 -12   0   8   60.14    3.68
 -12   0   8   62.22    3.62
 -12   0  10   23.34    2.44
 -12   0  12   65.29    3.33
 -12   0  12   62.05    3.57
 -12   0  14   46.64    3.00
 -12   0  14   41.82    2.64
 -12   0  16   30.51    2.12
 -12   0  18   62.32    2.89
 -12   0  20  107.12    4.03
 -12   1 -13  124.23    4.39
 -12  -1 -13  119.39    4.33
 -12   1 -11   39.47    2.39
 -12  -1 -11   39.98    2.41
 -12  -1  -9   68.53    3.38
 -12   1  -9   67.97    3.38
 -12  -1  -7  104.13    4.50
 -12   1  -7  102.86    4.54
 -12  -1  -5   91.81    4.15
 -12   1  -5   86.66    4.14
 -12   1  -3  132.27    5.56
 -12  -1  -3  140.72    5.61
 -12   1  -3  131.94    5.09
 -12  -1  -1  167.03    6.34
 -12   1  -1  159.94    6.33
 -12   1  -1  164.42    6.03
 -12  -1  -1  151.10    5.44
 -12   1   1  101.89    4.71
 -12  -1   1  101.36    4.69
 -12   1   1  103.06    4.53
 -12  -1   1   89.45    3.97
 -12   1   3  109.62    4.93
 -12  -1   3  106.12    4.86
 -12  -1   3   95.09    4.35
 -12   1   3  108.77    4.84
 -12   1   5  118.31    5.28
 -12  -1   5  120.25    5.24
 -12  -1   5  117.14    4.92
 -12   1   5  115.74    5.16
 -12  -1   7   88.39    4.38
 -12   1   7   89.88    4.46
 -12   1   7   97.38    4.58
 -12  -1   7   86.55    4.19
 -12  -1   9   52.88    3.29
 -12   1   9   54.09    3.37
 -12   1   9   49.33    3.31
 -12  -1   9   49.00    3.09
 -12   1  11   87.50    4.42
 -12   1  11  100.48    4.40
 -12  -1  11   95.14    4.38
 -12   1  13   54.30    3.07
 -12  -1  13   49.18    3.07
 -12  -1  15   24.97    2.21
 -12   1  15   25.84    2.14
 -12   1  17  125.26    4.74
 -12   1  17  110.45    4.53
 -12  -1  17  120.16    4.70
 -12   1  19   33.62    1.99
 -12   1  19   26.97    1.86
 -12  -2 -10  122.39    4.38
 -12  -2  -8   40.40    2.34
 -12  -2  -6   63.09    3.08
 -12   2  -6   62.14    3.14
 -12   2  -6   55.02    2.67
 -12  -2  -4  115.81    4.62
 -12   2  -4  109.09    4.61
 -12   2  -4  105.01    4.31
 -12   2  -2   38.43    2.69
 -12  -2  -2   43.10    2.73
 -12   2  -2   41.85    2.63
 -12   2   0  137.88    5.44
 -12  -2   0  127.80    5.28
 -12   2   0  132.50    5.37
 -12  -2   2  110.10    4.65
 -12   2   2  103.37    4.62
 -12   2   2  103.31    4.72
 -12  -2   4  206.06    7.01
 -12   2   4  190.81    6.94
 -12   2   4  200.85    7.21
 -12   2   6   40.20    2.81
 -12  -2   6   41.83    2.82
 -12  -2   6   39.58    2.50
 -12   2   6   43.65    3.00
 -12  -2   8   95.99    4.33
 -12   2   8   97.55    4.39
 -12  -2   8   97.43    4.17
 -12   2   8   99.12    4.62
 -12   2  10  108.58    4.61
 -12  -2  10  105.57    4.49
 -12  -2  10  107.24    4.48
 -12   2  12   29.16    2.29
 -12  -2  12   26.88    2.16
 -12   2  12   28.10    2.31
 -12  -2  12   28.07    2.15
 -12  -2  14   75.99    3.49
 -12   2  14   90.18    3.89
 -12   2  14   84.83    3.77
 -12  -2  14   80.06    3.68
 -12  -2  16   17.73    1.56
 -12   2  16   21.92    1.82
 -12   2  16   21.04    1.82
 -12  -2  16   17.40    1.75
 -12  -2  18   57.24    2.72
 -12   2  18   57.90    2.73
 -12   3  -5   38.88    2.27
 -12   3  -3   67.09    3.16
 -12   3  -1   46.50    2.69
 -12   3  -1   44.98    2.25
 -12  -3   1  118.40    4.43
 -12   3   1  128.16    5.04
 -12  -3   3  103.52    4.00
 -12   3   3  103.47    4.57
 -12  -3   5   60.35    2.80
 -12   3   5   66.29    3.47
 -12  -3   7   67.07    2.94
 -12  -3   9   40.16    2.14
 -12   3  11   66.00    3.34
 -12  -3  11   67.59    2.90
 -12   3  13   35.66    2.17
 -12  -3  13   25.95    1.80
 -12   4  -2   29.99    1.92
 -12   4   0   31.03    2.10
 -12   4   2  123.72    4.50
 -12   4   2  105.51    4.09
 -12   4   6   34.94    2.25
 -12   4   8   64.15    2.91
 -12   4  10   35.70    2.13
 -11   0 -21    0.05    0.72
 -11   0 -19    0.53    1.14
 -11   0 -17    0.50    1.40
 -11   0 -15   -0.59    1.62
 -11   0 -13   -1.11    1.93
 -11   0 -11    1.69    1.96
 -11   0  -9    0.63    2.05
 -11   0  -7   -0.17    1.34
 -11   0  -7    0.78    2.12
 -11   0  -5    1.39    1.62
 -11   0  -5    1.33    2.29
 -11   0  -3    0.33    1.75
 -11   0  -3    0.14    2.14
 -11   0  -1    1.56    1.93
 -11   0  -1   -0.41    2.20
 -11   0   1    1.03    1.98
 -11   0   1   -0.83    2.26
 -11   0   3   -1.08    1.94
 -11   0   3   -0.25    1.96
 -11   0   5   -0.28    2.03
 -11   0   5    2.03    1.95
 -11   0   7   -0.76    1.96
 -11   0   7    0.14    2.21
 -11   0   9   -1.46    2.24
 -11   0   9    1.51    2.09
 -11   0  11    1.17    2.30
 -11   0  11    1.74    2.01
 -11   0  13    1.00    2.15
 -11   0  13    0.12    1.94
 -11   0  15    0.47    1.88
 -11   0  17   -0.44    1.73
 -11   0  19   -0.57    1.77
 -11   0  19   -0.31    1.62
 -11   0  21   -0.55    1.44
 -11   0  21    1.07    1.58
 -11   0  23    0.08    1.25
 -11   0  23   -0.62    1.31
 -11   0  25   -0.06    1.00
 -11  -1 -20   11.12    1.19
 -11   1 -20   14.65    1.26
 -11   1 -18    6.98    1.41
 -11  -1 -18    8.29    1.45
 -11   1 -16    1.47    1.53
 -11  -1 -16   -0.09    1.48
 -11   1 -14    1.31    1.71
 -11  -1 -14    2.90    1.68
 -11   1 -12    5.26    1.97
 -11  -1 -12    5.57    1.96
 -11   1 -10    3.23    2.00
 -11  -1 -10    2.27    1.90
 -11   1  -8    3.82    1.55
 -11  -1  -8    4.85    2.21
 -11   1  -8    4.75    2.21
 -11   1  -6   12.15    2.03
 -11   1  -6   15.18    2.62
 -11  -1  -6   13.32    2.53
 -11   1  -4   13.88    2.27
 -11  -1  -4   13.59    1.87
 -11   1  -4   15.35    2.70
 -11  -1  -4   11.63    2.46
 -11   1  -2   13.63    2.40
 -11  -1  -2   11.53    1.99
 -11  -1  -2   12.04    2.52
 -11   1  -2   12.23    2.62
 -11  -1   0    2.90    1.78
 -11   1   0    4.22    2.16
 -11   1   0    2.01    2.33
 -11  -1   0    2.27    2.23
 -11  -1   2    3.72    1.97
 -11   1   2    5.13    2.25
 -11   1   2    3.10    2.37
 -11  -1   2    4.16    2.32
 -11  -1   4   -0.76    1.89
 -11   1   4    1.71    2.26
 -11   1   4    2.30    2.18
 -11   1   6    2.95    2.20
 -11   1   6    4.09    2.31
 -11  -1   6    0.80    1.92
 -11  -1   6    4.51    2.14
 -11   1   8    8.21    2.60
 -11  -1   8    7.26    1.97
 -11  -1   8    5.75    2.35
 -11   1   8    5.53    2.25
 -11   1  10    2.22    2.15
 -11  -1  10    3.36    1.76
 -11  -1  10    1.81    2.16
 -11   1  10    2.08    2.16
 -11  -1  12   -0.11    1.80
 -11  -1  12   -1.11    2.04
 -11   1  12    3.20    2.17
 -11  -1  14   80.56    4.08
 -11   1  14   79.20    4.45
 -11  -1  14   74.15    4.56
 -11   1  16   23.43    2.83
 -11   1  16   26.10    2.75
 -11  -1  16   19.76    2.60
 -11  -1  16   27.59    2.47
 -11  -1  18    7.27    1.78
 -11   1  18   11.77    2.22
 -11   1  18   11.32    2.15
 -11  -1  20    0.16    1.37
 -11   1  20   -0.10    1.62
 -11   1  20    0.50    1.61
 -11   1  22    8.67    1.72
 -11  -1  22    8.01    1.76
 -11  -1  22    8.28    1.43
 -11   1  24    1.03    1.24
 -11  -1  24    0.56    1.17
 -11  -1  24    0.64    0.93
 -11   1  26    0.28    0.99
 -11  -2 -17   -0.12    1.02
 -11  -2 -15    8.46    1.54
 -11   2 -15    9.15    1.59
 -11  -2 -13    3.68    1.62
 -11   2 -13    3.01    1.56
 -11   2 -11   58.96    2.99
 -11  -2 -11   67.88    3.65
 -11   2 -11   64.99    3.65
 -11   2  -9    2.68    1.48
 -11   2  -9    4.29    1.86
 -11  -2  -9    1.20    1.75
 -11   2  -7   11.46    1.99
 -11  -2  -7   13.25    2.23
 -11   2  -7   13.47    2.36
 -11   2  -5   27.71    2.79
 -11  -2  -5   30.78    2.92
 -11   2  -5   28.95    2.88
 -11   2  -3   33.03    3.04
 -11   2  -3   38.27    3.18
 -11  -2  -3   35.53    3.07
 -11  -2  -1    0.77    1.38
 -11   2  -1    1.95    2.11
 -11   2  -1   -0.37    1.96
 -11  -2  -1   -0.98    1.96
 -11   2   1    1.51    2.05
 -11  -2   1    0.10    1.55
 -11  -2   1    0.49    1.89
 -11   2   1   -0.62    2.03
 -11  -2   3   16.13    2.21
 -11   2   3   15.57    2.67
 -11   2   3   17.02    2.92
 -11   2   3   15.86    2.51
 -11  -2   3   14.32    2.41
 -11   2   5    5.95    2.50
 -11   2   5    5.98    2.28
 -11  -2   5    6.74    1.98
 -11   2   7    9.82    2.62
 -11   2   7    7.00    2.42
 -11  -2   7    8.42    2.18
 -11   2   9    5.00    2.36
 -11  -2   9    3.82    1.50
 -11  -2   9    3.11    2.03
 -11   2  11    9.47    2.31
 -11  -2  11    9.05    1.65
 -11  -2  11    6.68    2.13
 -11   2  13    6.25    2.19
 -11  -2  13    4.37    1.98
 -11  -2  13    3.94    1.44
 -11   2  13    2.96    2.06
 -11   2  15   47.99    3.46
 -11  -2  15   45.02    3.37
 -11   2  15   48.33    3.39
 -11   2  17    1.54    1.78
 -11   2  17    2.97    1.89
 -11  -2  17    1.36    1.74
 -11  -2  19    2.26    1.73
 -11   2  19    2.21    1.68
 -11   2  21    0.35    1.45
 -11   2  23    2.31    1.26
 -11  -2  25    2.31    0.97
 -11   3 -14    1.11    0.90
 -11  -3 -14    0.50    0.90
 -11   3 -12    0.97    1.02
 -11   3 -12    2.18    1.03
 -11  -3 -12    2.55    1.09
 -11   3 -10    7.50    1.49
 -11   3 -10    6.07    1.24
 -11  -3 -10    7.37    1.52
 -11  -3  -8   36.41    2.59
 -11   3  -8   30.87    2.22
 -11  -3  -6    6.31    1.76
 -11   3  -6    3.57    1.79
 -11   3  -6    3.28    1.39
 -11   3  -4   59.88    3.76
 -11  -3  -4   67.38    3.65
 -11   3  -2   18.60    2.59
 -11  -3  -2   18.92    2.32
 -11   3   0    4.12    2.13
 -11   3   0    0.09    1.49
 -11  -3   0    0.21    1.72
 -11   3   2   12.96    2.50
 -11   3   2   11.41    1.78
 -11  -3   2   11.49    2.06
 -11  -3   4    1.22    1.46
 -11   3   4    1.09    2.15
 -11   3   4    1.63    1.27
 -11  -3   4    2.07    1.76
 -11  -3   6    5.25    1.75
 -11  -3   6    2.35    1.74
 -11  -3   8    3.96    1.72
 -11  -3   8    1.10    1.70
 -11   3  10   27.85    2.93
 -11   3  10   25.07    2.78
 -11  -3  10   25.86    2.54
 -11   3  12    4.94    1.99
 -11   3  12    2.82    1.94
 -11  -3  12    0.11    1.64
 -11   3  14   21.46    2.51
 -11  -3  14   23.26    2.43
 -11   3  14   24.47    2.55
 -11   3  16   71.67    3.79
 -11  -3  16   67.38    3.70
 -11   3  18    0.36    1.47
 -11  -3  18    1.01    1.45
 -11   3  20    1.02    1.28
 -11  -3  20   -0.72    1.28
 -11   3  22   11.68    1.53
 -11  -3  22   11.12    1.47
 -11   4 -11    7.17    1.28
 -11   4 -11    5.45    0.95
 -11   4  -9    1.62    1.06
 -11   4  -9    2.11    1.25
 -11   4  -9    2.70    0.98
 -11   4  -7   59.18    3.20
 -11   4  -7   50.54    2.80
 -11   4  -5    1.16    1.34
 -11   4  -5    3.16    1.66
 -11   4  -5    2.31    1.52
 -11   4  -3   11.68    1.84
 -11   4  -3   14.89    2.19
 -11   4  -3   10.63    1.75
 -11   4  -1   46.25    3.23
 -11   4  -1   41.73    2.72
 -11   4   1    8.51    2.15
 -11   4   1    9.85    1.67
 -11   4   3    1.86    1.31
 -11   4   5    3.56    1.30
 -11   4   7   11.76    2.24
 -11  -4   7   11.06    1.50
 -11   4   7    9.17    1.38
 -11   4   9    3.35    1.85
 -11  -4   9    2.08    1.29
 -11   4  11   18.94    2.25
 -11   4  11   16.66    2.08
 -11  -4  11   17.57    1.84
 -11   4  13    2.51    1.51
 -11  -4  13    1.72    1.24
 -11   4  15   30.12    2.28
 -11  -4  15   29.19    2.18
 -11  -4  17   39.73    2.34
 -11   4  17   40.38    2.32
 -11  -4  19    1.85    1.01
 -11  -4  21    1.15    0.82
 -11   5 -10   32.93    1.81
 -11   5  -8    4.83    0.98
 -11   5  -8    3.48    1.18
 -11   5  -8    2.83    1.09
 -11   5  -6   19.73    1.70
 -11   5  -6   23.59    1.98
 -11   5  -6   20.87    1.73
 -11   5  -4    7.72    1.43
 -11   5  -4    7.38    1.34
 -11   5  -4    7.71    1.55
 -11   5  -2   30.20    2.10
 -11   5  -2   31.69    2.24
 -11   5  -2   27.28    2.28
 -11   5   0   33.93    2.19
 -11   5   0   33.82    2.43
 -11   5   2    4.34    1.24
 -11   5   2    5.51    1.61
 -11   5   4    6.26    1.30
 -11   5   4    7.53    1.69
 -11   5   6    5.58    1.15
 -11   5   6    4.86    1.57
 -11   5   8   18.94    1.43
 -11   5   8   22.02    2.34
 -11   5  10    6.91    1.63
 -11   5  12    3.14    1.35
 -11   5  14   15.71    1.64
 -11   6   1   21.53    1.57
 -11   6   5   25.49    1.72
 -10   0 -24   70.52    3.16
 -10   0 -22  215.71    7.50
 -10   0 -20  218.42    7.97
 -10   0 -18   27.29    2.90
 -10   0 -16  238.95    9.13
 -10   0 -14  254.97    9.74
 -10   0 -12  211.91    8.67
 -10   0 -10  222.10    8.99
 -10   0  -8  382.97   12.67
 -10   0  -8  409.80   13.79
 -10   0  -6  337.33   11.36
 -10   0  -6  330.77   12.04
 -10   0  -4  166.89    7.05
 -10   0  -4  171.83    7.61
 -10   0  -2   74.87    4.50
 -10   0  -2   76.23    4.86
 -10   0   0  122.66    5.88
 -10   0   0  118.03    5.86
 -10   0   2  133.13    6.36
 -10   0   2  128.13    6.17
 -10   0   4   82.73    4.88
 -10   0   4   80.35    4.99
 -10   0   6  141.39    6.87
 -10   0   6  142.05    6.51
 -10   0   8   93.61    5.61
 -10   0   8   86.93    5.06
 -10   0  10  343.10   12.79
 -10   0  10  358.61   12.42
 -10   0  12  478.65   15.87
 -10   0  12  486.11   16.36
 -10   0  14  171.78    7.48
 -10   0  16   94.57    5.26
 -10   0  18   34.62    3.37
 -10   0  18   44.17    3.81
 -10   0  20  252.27    9.33
 -10   0  20  234.91    9.10
 -10   0  22   26.93    2.81
 -10   0  22   21.17    2.64
 -10   0  24   81.02    4.38
 -10   0  24   95.71    4.46
 -10   0  26   64.67    3.59
 -10   0  28   66.81    3.33
 -10   0  30  128.41    4.64
 -10  -1 -25   68.30    2.78
 -10   1 -25   67.73    2.78
 -10   1 -23  156.70    5.55
 -10  -1 -23  151.75    5.50
 -10   1 -21  180.59    6.53
 -10  -1 -21  170.99    6.45
 -10  -1 -19   60.66    3.67
 -10   1 -19   58.77    3.60
 -10   1 -17  217.24    8.39
 -10  -1 -17  223.82    8.41
 -10  -1 -15  147.98    6.60
 -10   1 -15  147.56    6.64
 -10  -1 -13  322.35   11.43
 -10   1 -13  309.33   11.33
 -10   1 -11  185.79    7.21
 -10   1 -11  209.22    8.34
 -10  -1 -11  199.14    8.20
 -10   1  -9  287.30    9.88
 -10   1  -9  278.32   10.57
 -10  -1  -9  276.79   10.54
 -10   1  -7  289.11   10.55
 -10  -1  -7  307.81   11.19
 -10   1  -7  316.48   11.28
 -10   1  -5  220.64    8.52
 -10  -1  -5  213.32    7.98
 -10   1  -5  225.52    8.96
 -10  -1  -5  215.82    8.83
 -10  -1  -3   56.70    3.67
 -10   1  -3   62.21    4.16
 -10   1  -3   63.19    4.45
 -10  -1  -3   57.47    4.33
 -10   1  -1  148.16    6.84
 -10  -1  -1  142.50    6.34
 -10   1  -1  152.22    6.84
 -10   1   1   80.13    4.76
 -10  -1   1   73.45    4.35
 -10  -1   1   63.29    4.17
 -10   1   1   69.28    4.59
 -10   1   3  199.33    8.00
 -10   1   3  190.17    8.15
 -10  -1   3  179.79    7.67
 -10  -1   3  173.47    7.38
 -10   1   5  245.76    9.63
 -10  -1   5  243.59    9.63
 -10   1   5  264.69   10.04
 -10  -1   5  244.78    9.24
 -10  -1   7  162.92    7.00
 -10   1   7  164.55    7.40
 -10   1   7  167.89    7.69
 -10  -1   7  167.02    7.46
 -10   1   9  254.21   10.13
 -10  -1   9  250.20    9.91
 -10   1   9  246.98    9.71
 -10  -1   9  253.59    9.39
 -10  -1  11  325.41   11.87
 -10   1  11  326.07   11.67
 -10  -1  11  307.78   11.17
 -10  -1  13  364.57   13.18
 -10  -1  13  380.51   12.68
 -10   1  13  360.86   12.90
 -10  -1  15   15.92    2.94
 -10   1  15   13.62    2.99
 -10  -1  15   18.88    2.77
 -10   1  15   19.50    3.07
 -10   1  17  180.36    7.86
 -10   1  17  184.89    7.83
 -10  -1  17  181.77    7.41
 -10  -1  19   46.94    3.48
 -10   1  19   46.00    3.69
 -10   1  19   48.64    3.89
 -10  -1  21   72.97    4.18
 -10   1  21   73.81    4.50
 -10  -1  21   85.34    4.69
 -10   1  21   84.00    4.47
 -10  -1  23   75.34    4.16
 -10   1  23   96.85    4.46
 -10  -1  23   92.18    4.62
 -10   1  23   81.39    4.57
 -10  -1  25   49.08    3.09
 -10  -1  25   59.11    3.35
 -10   1  25   53.20    3.47
 -10   1  27   72.37    3.76
 -10  -1  27   79.79    3.56
 -10   1  29   79.74    3.60
 -10  -1  29   78.76    3.19
 -10   1  31  113.62    4.04
 -10   2 -22   99.00    3.75
 -10  -2 -22  120.06    4.22
 -10  -2 -20  156.26    5.84
 -10   2 -20  158.95    5.86
 -10  -2 -18  218.04    7.90
 -10   2 -18  226.83    7.99
 -10   2 -16   96.41    4.82
 -10  -2 -16  103.34    4.88
 -10   2 -14  220.74    7.84
 -10   2 -14  226.71    8.66
 -10  -2 -14  243.87    8.75
 -10   2 -12   93.44    4.51
 -10  -2 -12   98.13    5.13
 -10   2 -12   98.96    5.12
 -10   2 -10  220.77    8.17
 -10   2 -10  209.43    7.63
 -10  -2 -10  232.63    8.65
 -10   2 -10  210.68    8.49
 -10   2  -8  227.65    8.67
 -10  -2  -8  232.89    8.94
 -10   2  -8  225.67    8.92
 -10   2  -6   63.94    4.22
 -10  -2  -6   68.04    4.34
 -10   2  -6   65.78    4.44
 -10   2  -4  235.39    9.21
 -10   2  -4  235.74    9.19
 -10  -2  -4  241.19    9.22
 -10   2  -2  104.10    5.51
 -10  -2  -2   98.72    4.70
 -10  -2  -2   98.65    5.31
 -10   2  -2   97.56    5.29
 -10   2   0  120.00    6.09
 -10   2   0  118.49    6.05
 -10  -2   0  114.41    5.36
 -10  -2   0  117.42    5.87
 -10  -2   2  112.07    5.40
 -10   2   2  107.55    5.78
 -10   2   2  113.40    6.05
 -10  -2   4  185.83    7.53
 -10   2   4  182.79    8.17
 -10   2   4  184.27    7.89
 -10  -2   4  179.51    7.06
 -10   2   6  134.54    6.75
 -10  -2   6  148.71    6.67
 -10  -2   6  145.85    6.10
 -10   2   6  154.63    7.32
 -10  -2   8  209.16    8.00
 -10   2   8  216.54    8.79
 -10  -2   8  229.84    8.80
 -10  -2  10  297.86   10.38
 -10  -2  10  308.22   11.24
 -10   2  10  307.46   11.21
 -10  -2  12  148.54    6.27
 -10   2  12  160.65    7.20
 -10  -2  12  150.50    7.10
 -10   2  12  154.75    7.35
 -10   2  14  236.57    9.74
 -10   2  14  270.80    9.91
 -10  -2  14  244.49    8.95
 -10  -2  14  263.05    9.92
 -10  -2  16  102.53    4.81
 -10   2  16  104.11    5.43
 -10  -2  16   97.61    5.45
 -10   2  16  103.18    5.61
 -10  -2  18   35.02    3.41
 -10   2  18   36.32    3.29
 -10  -2  18   29.77    2.64
 -10   2  20  102.11    4.82
 -10  -2  20   78.33    4.02
 -10  -2  22   49.11    2.90
 -10  -2  24   52.73    3.28
 -10  -2  24   46.74    2.65
 -10  -2  26   65.11    3.22
 -10  -2  26   48.87    2.48
 -10  -2  28   70.31    3.10
 -10   2  30   59.85    2.56
 -10   3 -21   84.79    3.41
 -10  -3 -19  215.26    6.93
 -10  -3 -17  171.40    6.11
 -10  -3 -15  127.75    5.17
 -10   3 -15  122.51    4.98
 -10  -3 -13  138.36    5.72
 -10   3 -13  139.61    5.59
 -10   3 -13  129.84    5.21
 -10   3 -11  224.92    8.26
 -10  -3 -11  240.34    8.67
 -10   3  -9   53.65    3.68
 -10   3  -9   52.92    3.35
 -10   3  -9   59.24    3.75
 -10  -3  -9   60.01    3.72
 -10   3  -7  182.58    7.52
 -10   3  -7  171.66    7.29
 -10   3  -5   90.49    5.06
 -10   3  -5   91.61    4.82
 -10  -3  -5   91.89    4.74
 -10   3  -3  136.32    6.36
 -10   3  -3  113.04    5.18
 -10  -3  -3  127.86    5.76
 -10   3  -3  131.07    5.88
 -10   3  -1  109.26    5.92
 -10  -3  -1  113.59    5.38
 -10   3  -1  107.60    5.37
 -10   3   1   88.81    5.36
 -10   3   1   92.88    5.17
 -10  -3   1   82.10    4.20
 -10  -3   1   82.48    4.60
 -10   3   1   92.30    4.88
 -10   3   3  122.86    6.30
 -10   3   3  113.22    5.86
 -10  -3   3  116.97    5.30
 -10   3   5   74.69    4.14
 -10   3   5   87.86    5.01
 -10  -3   5   90.25    4.58
 -10   3   7  248.08    8.92
 -10   3   7  276.14   10.03
 -10  -3   7  268.88    9.67
 -10   3   9  110.93    4.94
 -10   3   9  131.24    6.17
 -10   3   9  128.43    6.40
 -10  -3   9  132.18    5.96
 -10   3  11   83.63    5.14
 -10   3  11   88.72    5.10
 -10  -3  11   88.72    4.97
 -10   3  13  121.75    5.89
 -10   3  13  109.96    5.90
 -10  -3  13  128.71    5.98
 -10   3  15  195.75    8.01
 -10   3  15  203.66    8.10
 -10  -3  15  199.26    8.14
 -10  -3  17   49.33    3.68
 -10   3  17   54.77    3.89
 -10   3  17   57.99    3.76
 -10   3  19   67.98    4.12
 -10  -3  19   72.78    4.27
 -10  -3  21   57.86    3.59
 -10   3  21   49.33    3.41
 -10   3  23   69.60    3.72
 -10   3  25   30.39    2.34
 -10  -3  27   72.62    3.12
 -10   3  27   64.90    3.07
 -10   4 -20   82.48    3.17
 -10   4 -20   76.46    3.12
 -10   4 -18   93.67    3.85
 -10   4 -16  109.74    4.58
 -10   4 -16  112.80    4.26
 -10   4 -14  145.67    5.52
 -10   4 -14  138.93    5.27
 -10   4 -12   62.07    3.55
 -10   4 -12   66.58    3.63
 -10   4 -12   61.30    3.36
 -10   4 -10  191.35    6.97
 -10   4 -10  187.28    7.18
 -10   4 -10  176.84    6.94
 -10   4  -8   52.69    3.57
 -10   4  -8   52.77    3.40
 -10   4  -8   48.30    3.27
 -10   4  -6   91.65    4.80
 -10   4  -6   81.69    4.24
 -10   4  -4  212.47    8.20
 -10   4  -4  192.30    7.31
 -10   4  -2  105.52    5.63
 -10   4  -2  106.21    4.73
 -10   4   0  120.20    5.99
 -10  -4   0  110.29    4.79
 -10   4   2   87.46    4.58
 -10  -4   2   91.40    4.28
 -10  -4   4  130.71    5.30
 -10   4   4  138.48    6.10
 -10   4   4  134.47    5.74
 -10  -4   4  128.87    5.45
 -10   4   6  106.58    5.60
 -10   4   6   95.29    4.98
 -10  -4   6   90.47    4.39
 -10   4   6   89.86    4.50
 -10  -4   6   91.55    4.36
 -10   4   8  109.80    5.77
 -10  -4   8  108.67    5.11
 -10   4   8  120.36    5.53
 -10   4   8  111.42    4.92
 -10   4  10  106.63    5.17
 -10  -4  10  104.12    4.99
 -10   4  10  106.37    5.52
 -10   4  10  100.56    4.49
 -10   4  12   28.22    2.80
 -10  -4  12   25.13    2.65
 -10   4  12   26.32    2.88
 -10   4  12   21.54    2.05
 -10   4  14  113.41    5.19
 -10   4  14  109.31    5.08
 -10  -4  16  112.09    5.28
 -10   4  16  124.71    5.36
 -10   4  18   86.85    4.22
 -10  -4  18   83.57    4.31
 -10   4  20   44.29    2.67
 -10   4  20   45.82    2.90
 -10  -4  20   50.22    3.11
 -10  -4  22   59.61    3.24
 -10  -4  24   53.00    2.79
 -10   5 -17   96.21    3.66
 -10   5 -17   96.99    3.57
 -10   5 -15   68.42    2.86
 -10   5 -15   75.25    3.18
 -10   5 -13   42.19    2.41
 -10   5 -13   47.96    2.65
 -10   5 -13   39.53    2.47
 -10   5 -11  144.07    5.30
 -10   5 -11  139.97    5.45
 -10   5  -9   10.63    1.83
 -10   5  -9   13.46    2.07
 -10   5  -9   12.66    1.88
 -10   5  -7  126.00    5.27
 -10   5  -7  127.03    5.47
 -10   5  -7  114.44    4.93
 -10   5  -5   58.96    3.74
 -10   5  -5   55.71    3.45
 -10   5  -5   52.44    3.16
 -10   5  -3  168.45    6.93
 -10   5  -3  165.41    6.21
 -10   5  -3  168.03    6.66
 -10   5  -1   78.73    3.81
 -10   5  -1   89.61    4.42
 -10   5   1  119.67    5.73
 -10   5   1  107.48    4.47
 -10   5   1  112.14    5.10
 -10   5   3  129.48    6.03
 -10   5   3  126.86    5.49
 -10   5   5   48.59    3.63
 -10   5   5   47.32    3.15
 -10   5   7  119.80    5.67
 -10   5   7  122.60    5.14
 -10   5   9   25.03    2.66
 -10  -5   9   26.41    2.16
 -10   5   9   31.03    2.39
 -10  -5  11  104.15    4.37
 -10   5  11   99.19    4.28
 -10  -5  13   15.52    1.94
 -10   5  13   15.02    1.71
 -10  -5  15   69.29    3.50
 -10   5  15   72.32    3.95
 -10  -5  17  125.69    4.95
 -10   5  17  125.47    5.11
 -10  -5  19   57.29    2.95
 -10   5  19   55.14    2.74
 -10  -5  21   16.11    1.60
 -10  -5  23   60.00    2.58
 -10   6 -12   49.98    2.27
 -10   6 -10   37.58    2.18
 -10   6 -10   34.34    2.21
 -10   6  -8   21.55    1.86
 -10   6  -8   21.21    2.03
 -10   6  -8   21.25    1.74
 -10   6  -8   19.64    1.86
 -10   6  -6   69.73    3.38
 -10   6  -6   64.39    3.47
 -10   6  -6   66.23    3.32
 -10   6  -6   63.31    3.00
 -10   6  -4   52.69    3.03
 -10   6  -4   45.87    2.53
 -10   6  -4   48.04    2.89
 -10   6  -2   39.07    2.73
 -10   6  -2   36.79    2.81
 -10   6  -2   32.87    2.19
 -10   6  -2   40.76    2.67
 -10   6   0   88.60    4.36
 -10   6   0   96.51    4.54
 -10   6   0  101.58    4.34
 -10   6   0   89.04    3.70
 -10   6   2   73.35    3.93
 -10   6   2   75.33    3.12
 -10   6   2   81.43    3.77
 -10   6   4   26.49    2.45
 -10   6   4   30.52    2.34
 -10   6   6   89.88    3.98
 -10   6   8   37.16    2.44
 -10   6  10   38.20    2.29
 -10   6  10   33.96    2.80
 -10   6  12   12.84    1.44
 -10   6  12   15.36    1.94
 -10   6  14   36.25    2.45
 -10   6  16   58.14    2.78
 -10   7  -3   19.87    1.49
 -10   7  -1   62.66    2.74
 -10   7  -1   57.78    2.72
 -10   7   1   29.66    1.84
 -10   7   1   23.65    1.76
 -10   7   3   27.36    1.82
 -10   7   3   25.55    1.76
 -10   7   3   27.52    1.81
 -10   7   5   21.95    1.75
 -10   7   5   31.03    1.80
 -10   7   7   17.85    1.52
 -10   7   7   15.96    1.36
  -9   0 -29   -0.11    0.95
  -9   0 -27    0.99    1.32
  -9   0 -25   -0.88    1.64
  -9   0 -23    0.95    1.94
  -9   0 -21    0.14    2.25
  -9   0 -19   -0.31    2.61
  -9   0 -17    0.16    2.64
  -9   0 -15   -2.02    2.71
  -9   0 -13   -0.67    2.69
  -9   0 -11    0.33    2.72
  -9   0 -11    0.34    2.95
  -9   0  -9   -0.96    1.80
  -9   0  -9   -0.81    2.54
  -9   0  -7   -0.38    1.88
  -9   0  -7    0.79    2.40
  -9   0  -7    0.32    2.85
  -9   0  -5   -0.79    1.95
  -9   0  -5    0.95    2.82
  -9   0  -5    0.31    2.41
  -9   0  -3    0.84    1.96
  -9   0  -3    1.36    2.07
  -9   0  -3   -0.62    2.74
  -9   0  -1    1.39    2.21
  -9   0  -1    0.84    2.05
  -9   0  -1   -0.61    2.64
  -9   0   1   -0.15    2.07
  -9   0   1   -1.10    2.03
  -9   0   1    0.30    2.65
  -9   0   3   -0.23    2.17
  -9   0   3    1.25    2.15
  -9   0   3    1.66    2.18
  -9   0   3    0.90    2.72
  -9   0   5    1.20    2.21
  -9   0   5    3.28    2.33
  -9   0   5    1.54    2.02
  -9   0   5   -1.51    2.84
  -9   0   7    1.49    2.10
  -9   0   7    1.62    2.38
  -9   0   7    0.14    1.93
  -9   0   7   -0.92    2.82
  -9   0   9    1.03    2.42
  -9   0   9    0.34    2.28
  -9   0   9   -0.29    2.08
  -9   0   9    1.57    2.98
  -9   0  11   -1.34    2.59
  -9   0  11    2.60    2.50
  -9   0  11    1.05    2.20
  -9   0  11   -1.61    2.68
  -9   0  13    0.28    2.53
  -9   0  13    1.70    2.28
  -9   0  13   -0.99    2.80
  -9   0  15   -0.59    2.54
  -9   0  15   -0.16    2.29
  -9   0  15   -1.35    3.08
  -9   0  17    0.17    2.41
  -9   0  17    1.45    2.45
  -9   0  17    1.34    3.06
  -9   0  19    0.16    2.46
  -9   0  19    0.33    2.43
  -9   0  21   -0.78    2.26
  -9   0  21   -0.32    2.41
  -9   0  23    3.25    2.22
  -9   0  23   -0.76    2.34
  -9   0  25   -0.12    1.87
  -9   0  25    0.71    2.15
  -9   0  27    1.77    1.92
  -9   0  29    1.63    1.75
  -9   0  31   -0.97    1.46
  -9   0  33   -0.86    1.14
  -9   1 -28    7.10    1.20
  -9  -1 -28    5.95    1.24
  -9   1 -26    4.86    1.52
  -9  -1 -26    5.35    1.51
  -9   1 -24   28.84    2.57
  -9  -1 -24   30.16    2.67
  -9  -1 -22    1.84    2.04
  -9   1 -22    2.20    2.03
  -9  -1 -20   -0.14    2.24
  -9   1 -20    1.83    2.36
  -9   1 -18    1.24    2.37
  -9  -1 -18    1.08    2.43
  -9  -1 -16   -0.16    2.70
  -9   1 -16    1.30    2.67
  -9   1 -14   27.77    3.43
  -9  -1 -14   31.09    3.60
  -9   1 -12    8.65    2.13
  -9  -1 -12    5.40    2.69
  -9   1 -12    5.56    2.67
  -9   1 -10   15.02    2.41
  -9   1 -10   18.86    3.95
  -9  -1 -10   12.58    3.54
  -9  -1 -10   16.57    2.97
  -9   1 -10   19.78    3.26
  -9   1  -8    2.84    2.16
  -9   1  -8    2.67    2.43
  -9  -1  -8    4.40    2.56
  -9  -1  -8    4.16    2.97
  -9   1  -8    4.49    2.84
  -9   1  -6   34.26    4.05
  -9  -1  -6   42.33    3.13
  -9   1  -6   37.53    3.36
  -9   1  -6   40.45    3.78
  -9  -1  -6   32.41    4.37
  -9   1  -6   42.84    5.04
  -9  -1  -6   41.18    3.64
  -9   1  -4   13.28    2.93
  -9   1  -4   10.07    2.58
  -9  -1  -4    9.56    2.10
  -9   1  -4    9.76    2.41
  -9  -1  -4    7.74    3.22
  -9   1  -4   10.55    3.43
  -9   1  -2    4.14    2.42
  -9   1  -2    3.38    2.24
  -9  -1  -2    6.42    2.02
  -9  -1  -2    1.82    1.96
  -9   1  -2    5.69    2.49
  -9   1  -2    2.44    2.83
  -9  -1  -2    2.74    2.69
  -9   1   0    2.34    2.30
  -9   1   0    1.81    2.34
  -9   1   0    1.59    2.31
  -9  -1   0    0.77    1.99
  -9  -1   0    0.81    2.05
  -9  -1   0   -0.90    2.84
  -9   1   0    3.31    2.93
  -9   1   2   45.50    4.54
  -9  -1   2   57.80    3.97
  -9   1   2   60.75    4.20
  -9  -1   2   53.74    3.75
  -9   1   2   59.88    4.29
  -9   1   2   57.06    5.33
  -9  -1   2   59.25    5.39
  -9   1   4    1.33    2.36
  -9  -1   4    0.29    2.06
  -9   1   4    2.18    2.31
  -9  -1   4    2.34    2.00
  -9   1   4    0.96    2.18
  -9   1   4    4.80    2.85
  -9  -1   4   -0.90    3.03
  -9   1   6    1.09    2.32
  -9  -1   6    1.24    2.13
  -9  -1   6    1.06    1.96
  -9   1   6    0.59    2.24
  -9   1   6    1.98    2.56
  -9   1   6    3.62    2.56
  -9  -1   6    2.10    2.64
  -9   1   8   49.74    4.86
  -9   1   8   52.04    4.15
  -9  -1   8   46.73    3.57
  -9   1   8   46.30    3.83
  -9  -1   8   41.59    3.80
  -9   1   8   46.47    4.93
  -9  -1   8   41.02    4.79
  -9   1  10   88.92    6.45
  -9   1  10   81.08    5.05
  -9  -1  10   81.41    4.65
  -9  -1  10   80.04    5.22
  -9   1  10   76.36    6.28
  -9  -1  10   80.02    6.56
  -9   1  12  179.16    9.59
  -9  -1  12  185.87    8.39
  -9  -1  12  198.03    7.93
  -9   1  12  196.60    8.20
  -9  -1  12  183.99   10.01
  -9   1  12  187.71   10.04
  -9   1  14   -0.31    2.72
  -9  -1  14    0.88    2.42
  -9  -1  14    4.39    2.28
  -9   1  14    1.58    2.52
  -9   1  14    2.75    2.45
  -9  -1  14    0.99    2.77
  -9   1  14   -0.33    2.93
  -9   1  16    8.90    2.83
  -9  -1  16   13.57    2.68
  -9   1  16    6.53    2.52
  -9   1  16   10.28    3.21
  -9   1  16    7.22    3.35
  -9  -1  16    5.49    2.95
  -9   1  16    5.74    3.00
  -9  -1  16   11.74    3.68
  -9   1  18   36.69    3.69
  -9   1  18   30.37    3.51
  -9  -1  18   34.42    3.38
  -9  -1  20    4.95    2.44
  -9   1  20    5.26    2.68
  -9   1  20    9.25    2.52
  -9  -1  20    6.69    2.47
  -9  -1  22    1.07    2.26
  -9   1  22    0.16    2.45
  -9  -1  22    1.73    2.10
  -9   1  22    0.56    2.07
  -9   1  24    3.61    1.87
  -9  -1  24   -0.41    2.04
  -9   1  24   -0.90    2.33
  -9  -1  24    0.96    2.16
  -9  -1  26   14.27    2.34
  -9   1  26   15.18    2.62
  -9  -1  26    8.45    2.11
  -9   1  28   29.33    2.89
  -9  -1  28   30.53    2.65
  -9   1  30    2.50    1.71
  -9  -1  30    3.30    1.51
  -9  -1  32    0.72    1.14
  -9   1  32    1.87    1.40
  -9   1  34    8.18    1.22
  -9  -2 -27    2.14    1.05
  -9   2 -25    2.59    1.01
  -9  -2 -25    3.19    1.35
  -9   2 -25    3.50    1.43
  -9  -2 -23   38.67    2.81
  -9   2 -23   45.90    2.96
  -9   2 -21    7.72    2.14
  -9  -2 -21   10.41    2.22
  -9   2 -19   15.62    2.52
  -9  -2 -19   11.57    2.42
  -9  -2 -17    1.00    2.33
  -9   2 -17   -2.15    2.39
  -9   2 -15   36.81    2.91
  -9   2 -15   33.02    3.37
  -9  -2 -15   29.83    3.32
  -9   2 -13    2.01    1.61
  -9  -2 -13    3.37    2.54
  -9   2 -13    2.30    2.45
  -9   2 -13   -1.15    2.01
  -9  -2 -11   55.94    4.22
  -9   2 -11   64.77    4.40
  -9   2 -11   57.46    3.92
  -9   2  -9   23.95    3.12
  -9  -2  -9   26.78    3.17
  -9   2  -9   34.93    3.39
  -9   2  -7    1.18    2.26
  -9   2  -7   -0.91    2.53
  -9  -2  -7    0.74    2.13
  -9  -2  -7    1.52    2.49
  -9   2  -7    0.45    2.17
  -9   2  -7   -0.29    2.60
  -9   2  -5    6.18    2.51
  -9   2  -5    5.57    2.45
  -9   2  -5    6.62    2.97
  -9  -2  -5    2.99    2.65
  -9  -2  -5    6.57    2.39
  -9   2  -5    4.02    2.74
  -9  -2  -3    2.27    1.69
  -9   2  -3    4.34    2.42
  -9   2  -3    4.33    2.34
  -9  -2  -3    0.30    2.66
  -9  -2  -3    3.01    2.35
  -9   2  -3    2.68    2.89
  -9   2  -3    2.29    2.76
  -9   2  -1   12.03    2.80
  -9  -2  -1    6.68    1.97
  -9   2  -1    8.89    2.55
  -9   2  -1    5.88    2.82
  -9  -2  -1   10.23    3.31
  -9   2  -1    6.53    2.59
  -9   2   1    5.99    2.42
  -9  -2   1    1.42    1.86
  -9   2   1    5.47    2.52
  -9  -2   1   -0.58    1.79
  -9  -2   1    3.77    2.88
  -9   2   1    3.80    2.77
  -9   2   1    2.87    2.78
  -9  -2   3   19.63    2.72
  -9   2   3   20.34    3.20
  -9   2   3   20.84    3.03
  -9  -2   3   18.09    2.37
  -9  -2   3   18.56    3.62
  -9   2   3   14.94    3.39
  -9   2   3   20.52    3.55
  -9   2   5    2.37    2.57
  -9  -2   5    1.60    2.22
  -9  -2   5    2.11    1.92
  -9  -2   5   -0.29    2.75
  -9   2   5    0.29    2.58
  -9   2   5   -1.46    2.61
  -9  -2   7   61.04    3.75
  -9  -2   7   68.00    4.54
  -9   2   7   60.75    5.49
  -9  -2   7   53.95    5.27
  -9   2   7   56.41    5.35
  -9  -2   9  146.19    6.09
  -9  -2   9  149.21    6.91
  -9   2   9  126.37    7.94
  -9  -2   9  121.06    7.77
  -9   2   9  137.67    8.29
  -9   2  11   16.79    3.16
  -9  -2  11   14.22    2.97
  -9  -2  11   14.04    2.38
  -9   2  11   14.19    3.40
  -9  -2  11   16.15    3.68
  -9   2  11   16.33    3.67
  -9  -2  13   41.07    3.30
  -9   2  13   41.23    3.89
  -9  -2  13   36.15    3.82
  -9  -2  13   42.96    4.76
  -9   2  13   49.78    4.93
  -9   2  13   38.32    4.88
  -9  -2  15    6.01    2.16
  -9  -2  15    3.83    2.74
  -9   2  15    5.73    2.58
  -9  -2  17    1.38    2.46
  -9  -2  17    1.45    1.92
  -9   2  17    4.17    2.37
  -9  -2  19    2.73    1.93
  -9   2  19    4.44    2.35
  -9   2  21    2.90    2.00
  -9  -2  21    2.14    1.84
  -9  -2  23   18.05    2.79
  -9  -2  23   13.77    2.24
  -9  -2  25    5.92    2.10
  -9  -2  25    3.92    1.79
  -9  -2  27   25.62    2.28
  -9  -2  27   32.41    2.73
  -9  -2  29    8.73    1.72
  -9  -2  29    5.28    1.40
  -9  -2  31    2.08    0.96
  -9   2  33    2.62    1.06
  -9   3 -24    1.85    1.13
  -9  -3 -24    3.30    1.01
  -9  -3 -22    7.00    1.48
  -9  -3 -20   10.43    1.86
  -9   3 -18    8.07    1.76
  -9  -3 -18   11.51    2.09
  -9   3 -16   22.54    2.32
  -9   3 -16   25.16    2.51
  -9  -3 -16   25.04    2.66
  -9   3 -16   21.86    2.63
  -9   3 -14    3.84    1.80
  -9  -3 -14    4.97    2.20
  -9   3 -14    2.24    2.08
  -9   3 -14    2.40    1.90
  -9  -3 -12  179.05    7.55
  -9   3 -12  194.28    7.72
  -9   3 -12  192.78    7.45
  -9   3 -12  179.84    7.51
  -9   3 -10   34.59    3.32
  -9  -3 -10   27.13    3.11
  -9   3 -10   31.03    3.20
  -9   3  -8    2.89    2.15
  -9  -3  -8    9.43    2.38
  -9   3  -8    8.12    2.53
  -9   3  -6   16.51    2.62
  -9  -3  -6   18.67    2.79
  -9   3  -6   16.47    2.76
  -9   3  -4   17.56    3.53
  -9   3  -4   19.06    2.69
  -9  -3  -4   20.99    2.68
  -9   3  -4   18.85    3.10
  -9   3  -2   18.76    3.59
  -9   3  -2   19.44    3.56
  -9   3  -2   22.37    2.77
  -9  -3  -2   21.57    2.76
  -9  -3  -2   13.67    3.41
  -9   3  -2   25.68    3.13
  -9   3  -2   25.57    3.27
  -9   3   0    3.01    2.82
  -9  -3   0   -2.46    3.04
  -9   3   0    0.28    2.77
  -9   3   0    1.34    2.53
  -9   3   0    2.94    2.47
  -9  -3   0    0.79    1.58
  -9   3   2   32.21    4.41
  -9   3   2   27.60    3.97
  -9  -3   2   32.63    4.23
  -9   3   2   40.07    3.96
  -9   3   2   43.00    3.57
  -9  -3   2   35.44    2.96
  -9   3   4    3.69    2.89
  -9  -3   4   -2.17    2.82
  -9   3   4    0.28    2.60
  -9  -3   4    1.85    1.93
  -9   3   4    2.80    2.42
  -9   3   6   89.64    6.79
  -9   3   6   80.86    6.22
  -9  -3   6   89.18    6.43
  -9   3   6  102.25    5.37
  -9  -3   6   93.80    5.09
  -9   3   8   77.40    6.18
  -9  -3   8   79.24    6.03
  -9   3   8   83.42    4.97
  -9  -3   8   87.61    4.98
  -9   3   8   85.96    5.39
  -9   3   8   83.51    4.40
  -9   3   8   81.86    6.55
  -9   3  10    7.32    2.76
  -9   3  10   13.44    2.75
  -9  -3  10   10.37    2.66
  -9   3  10   10.33    2.01
  -9   3  10    6.45    3.00
  -9  -3  12    2.61    2.50
  -9   3  12    2.47    2.40
  -9   3  12    5.79    2.36
  -9   3  12    2.11    1.61
  -9   3  14    3.42    2.49
  -9  -3  14    3.98    2.69
  -9   3  14    3.27    2.30
  -9   3  16    1.68    2.19
  -9  -3  16    0.83    2.55
  -9   3  16    3.73    2.47
  -9   3  18   44.19    3.45
  -9   3  18   41.82    3.77
  -9  -3  18   35.32    3.73
  -9  -3  20    1.53    2.42
  -9   3  20    3.53    2.35
  -9   3  22    8.70    2.40
  -9   3  24   11.93    2.26
  -9   3  26   18.66    2.39
  -9  -3  26   22.81    2.48
  -9   3  28   16.02    2.02
  -9  -3  28   17.15    1.97
  -9   3  30    2.80    1.38
  -9  -3  30    1.49    1.16
  -9   3  30    2.10    1.22
  -9   4 -23    7.02    1.32
  -9   4 -21    2.89    1.45
  -9   4 -19   18.90    1.84
  -9   4 -17   12.72    2.06
  -9   4 -17   13.57    1.91
  -9   4 -15    3.05    1.85
  -9   4 -15    3.56    1.71
  -9   4 -13   36.03    2.99
  -9   4 -13   33.03    3.05
  -9  -4 -13   29.28    2.55
  -9   4 -11  182.16    7.40
  -9   4 -11  173.45    7.09
  -9  -4 -11  166.73    6.63
  -9   4  -9    3.23    2.30
  -9  -4  -9    1.57    1.74
  -9   4  -7   33.38    3.51
  -9  -4  -7   25.93    2.66
  -9   4  -5   46.55    3.99
  -9  -4  -5   45.07    3.18
  -9   4  -3    4.27    2.76
  -9   4  -3    1.94    2.02
  -9  -4  -3    1.83    1.84
  -9   4  -1   41.17    3.95
  -9   4  -1   37.31    3.07
  -9  -4  -1   35.17    2.89
  -9   4   1   44.69    3.69
  -9   4   1   46.50    3.30
  -9  -4   1   47.52    3.23
  -9  -4   3    1.33    1.64
  -9   4   3    2.37    2.23
  -9   4   3    2.18    1.76
  -9  -4   3    1.57    1.69
  -9   4   5   37.59    3.37
  -9   4   5   30.73    3.82
  -9  -4   5   34.01    2.92
  -9   4   5   37.62    3.25
  -9   4   5   30.86    2.60
  -9   4   7  123.06    5.88
  -9   4   7  122.82    6.32
  -9  -4   7  117.63    5.62
  -9   4   7  108.88    5.43
  -9  -4   9    2.09    2.12
  -9   4   9    6.47    2.42
  -9   4   9    0.84    2.44
  -9   4   9    4.13    2.05
  -9   4  11   24.09    3.20
  -9   4  11   24.48    3.11
  -9  -4  11   25.25    2.98
  -9   4  11   21.69    2.55
  -9   4  13   22.59    2.94
  -9  -4  13   16.16    2.89
  -9   4  13   19.30    2.83
  -9   4  13   21.78    2.42
  -9   4  15    7.45    2.16
  -9   4  15    9.66    2.38
  -9   4  15   14.04    2.60
  -9   4  15    8.31    1.84
  -9   4  17    5.46    2.13
  -9   4  17   10.25    2.49
  -9   4  19   18.38    2.56
  -9   4  19   19.18    2.55
  -9   4  21    3.21    1.90
  -9   4  21    3.70    1.70
  -9  -4  21    3.63    2.13
  -9   4  21    3.37    1.96
  -9   4  23   40.11    3.04
  -9  -4  23   42.32    3.14
  -9   4  25   16.48    2.14
  -9   4  27   15.67    1.89
  -9   4  29   25.86    1.88
  -9  -4  29   27.47    1.86
  -9   5 -22   19.35    1.47
  -9   5 -22   18.88    1.54
  -9   5 -20   20.16    1.81
  -9   5 -20   17.64    1.80
  -9   5 -18   12.29    1.53
  -9   5 -18   13.42    1.86
  -9   5 -18   14.32    1.91
  -9   5 -16   11.14    1.78
  -9   5 -16   16.67    2.00
  -9   5 -16   15.04    2.16
  -9   5 -14   58.06    3.42
  -9   5 -14   57.92    3.53
  -9   5 -14   50.56    3.48
  -9   5 -12    5.43    1.96
  -9   5 -12    3.96    1.86
  -9   5 -12    4.37    2.09
  -9   5 -10  102.58    5.07
  -9   5 -10  109.47    5.35
  -9   5 -10   97.11    5.05
  -9   5  -8   65.30    4.34
  -9   5  -8   71.34    4.21
  -9   5  -8   64.02    4.11
  -9   5  -6    5.51    2.54
  -9   5  -6    4.35    2.19
  -9   5  -4   65.77    4.59
  -9   5  -4   67.47    4.13
  -9   5  -2   22.81    2.77
  -9   5   0   18.23    3.16
  -9   5   0   18.96    2.54
  -9   5   2   31.81    3.57
  -9   5   2   27.19    2.99
  -9   5   2   28.76    2.69
  -9   5   4   83.84    5.11
  -9   5   4   77.60    4.07
  -9   5   4   80.84    4.58
  -9   5   6   43.11    3.89
  -9   5   6   51.41    3.47
  -9  -5   6   50.22    3.13
  -9   5   6   42.40    2.94
  -9   5   6   47.96    3.53
  -9  -5   8   11.96    2.11
  -9   5   8   13.51    2.69
  -9   5   8   11.70    2.31
  -9   5   8   13.39    2.40
  -9   5  10   51.78    3.52
  -9   5  10   51.07    3.85
  -9  -5  10   57.25    3.62
  -9   5  10   54.07    3.59
  -9  -5  12    2.72    1.94
  -9   5  12    3.64    1.93
  -9  -5  14   12.87    2.37
  -9   5  14   12.68    2.10
  -9   5  16   18.12    2.67
  -9  -5  16   19.21    2.52
  -9   5  16   15.04    2.01
  -9   5  18    2.20    1.82
  -9  -5  18    0.71    1.77
  -9   5  18    1.21    1.33
  -9  -5  20   40.85    3.02
  -9   5  20   35.68    2.66
  -9  -5  22    8.93    1.85
  -9   5  22    6.19    1.32
  -9   5  22    8.04    1.69
  -9  -5  24   23.57    2.14
  -9   5  24   24.70    2.01
  -9  -5  26   32.65    2.07
  -9   5  26   28.13    1.93
  -9   6 -19    6.17    1.02
  -9   6 -17   50.48    2.56
  -9   6 -17   45.07    2.32
  -9   6 -17   49.46    2.54
  -9   6 -17   50.00    2.37
  -9   6 -15   29.33    2.16
  -9   6 -15   33.13    2.27
  -9   6 -15   31.42    2.14
  -9   6 -15   27.67    2.21
  -9   6 -13   21.45    2.11
  -9   6 -13   18.79    2.03
  -9   6 -13   19.13    2.06
  -9   6 -13   18.50    1.99
  -9   6 -13   17.27    1.98
  -9   6 -11    3.83    1.64
  -9   6 -11    2.80    1.77
  -9   6 -11    4.01    1.66
  -9   6  -9   63.06    3.70
  -9   6  -9   70.50    4.01
  -9   6  -9   61.96    3.65
  -9   6  -7   29.91    2.96
  -9   6  -7   25.32    2.62
  -9   6  -7   28.01    2.70
  -9   6  -5   12.02    2.19
  -9   6  -5   10.46    2.24
  -9   6  -5   11.20    2.20
  -9   6  -3   21.73    2.77
  -9   6  -3   26.47    2.81
  -9   6  -3   28.40    3.09
  -9   6  -3   30.22    2.71
  -9   6  -3   25.31    2.75
  -9   6  -1   30.66    3.14
  -9   6  -1   30.83    3.11
  -9   6  -1   30.19    3.02
  -9   6  -1   28.34    2.65
  -9   6   1   36.01    3.37
  -9   6   1   39.18    3.24
  -9   6   1   34.44    2.76
  -9   6   3   41.75    3.51
  -9   6   3   40.31    2.93
  -9   6   5   42.83    3.51
  -9   6   5   51.54    3.53
  -9   6   5   49.02    2.96
  -9   6   7    6.60    1.54
  -9   6   7    5.24    2.00
  -9   6   9   47.62    4.05
  -9   6   9   47.34    2.69
  -9   6   9   54.67    3.39
  -9   6  11   13.04    2.72
  -9  -6  11   14.01    1.77
  -9   6  11   10.00    2.04
  -9   6  13   31.81    3.11
  -9  -6  13   30.13    2.35
  -9   6  13   31.52    2.55
  -9   6  15   23.49    2.54
  -9  -6  15   19.44    2.01
  -9   6  15   21.59    2.11
  -9   6  17   17.65    2.07
  -9  -6  17   13.78    1.85
  -9   6  17   15.84    1.70
  -9  -6  19   10.35    1.56
  -9   6  19   10.78    1.55
  -9  -6  21   27.07    1.86
  -9   6  21   19.04    1.47
  -9  -6  23   18.26    1.50
  -9   7 -14   27.81    1.60
  -9   7 -12    3.14    1.06
  -9   7 -12    4.29    1.00
  -9   7 -12    4.51    1.10
  -9   7 -10    5.93    1.30
  -9   7 -10    4.13    1.23
  -9   7 -10    4.93    1.33
  -9   7  -8   81.64    3.69
  -9   7  -8   85.22    3.68
  -9   7  -6   58.81    3.30
  -9   7  -6   50.26    2.98
  -9   7  -6   55.37    2.97
  -9   7  -4   14.84    2.14
  -9   7  -4   17.94    1.91
  -9   7  -2   27.69    2.63
  -9   7  -2   27.01    2.40
  -9   7  -2   29.24    2.23
  -9   7   0   28.71    2.57
  -9   7   0   29.94    2.52
  -9   7   0   29.95    2.26
  -9   7   0   34.87    2.62
  -9   7   0   24.67    2.38
  -9   7   2   17.46    2.11
  -9   7   2   20.33    1.90
  -9   7   2   20.81    2.25
  -9   7   2   22.40    2.40
  -9   7   4   42.93    2.89
  -9   7   4   48.20    2.95
  -9   7   4   43.67    2.51
  -9   7   6    3.42    1.81
  -9   7   6    3.41    1.21
  -9   7   6    3.17    1.60
  -9   7   8   40.56    2.26
  -9   7   8   49.29    2.89
  -9   7  10    9.23    1.94
  -9   7  10    7.80    1.59
  -9   7  12   35.16    2.58
  -9   7  12   32.08    2.23
  -9   7  14   31.61    2.33
  -9   7  14   29.90    2.07
  -9   7  16   16.48    1.61
  -9   8  -1   56.44    2.52
  -9   8   3   14.70    1.44
  -9   8   5   19.66    1.52
  -9   8   5   24.06    1.67
  -9   8   7   11.11    1.21
  -9   8   7   11.86    1.26
  -8   0 -32  357.93   10.73
  -8   0 -30  135.05    5.24
  -8   0 -28  240.15    8.51
  -8   0 -26  205.66    7.99
  -8   0 -24  212.02    8.59
  -8   0 -22  114.63    6.27
  -8   0 -20  177.52    8.19
  -8   0 -18  305.55   11.79
  -8   0 -16  492.75   16.55
  -8   0 -16  460.33   19.16
  -8   0 -14  748.12   23.56
  -8   0 -14  755.64   26.69
  -8   0 -12  465.58   18.47
  -8   0 -12  466.30   15.83
  -8   0 -10  380.61   15.80
  -8   0 -10  385.53   13.42
  -8   0 -10  375.61   12.40
  -8   0  -8  303.47   12.09
  -8   0  -8  303.88   13.43
  -8   0  -8  312.68   11.24
  -8   0  -8  312.49   10.62
  -8   0  -6  268.29   11.06
  -8   0  -6  285.56   12.57
  -8   0  -6  265.03    9.64
  -8   0  -6  291.15   10.15
  -8   0  -4  334.87   12.77
  -8   0  -4  345.62   14.08
  -8   0  -4  337.73   11.56
  -8   0  -4  328.65   11.29
  -8   0  -2  440.96   15.96
  -8   0  -2  475.60   17.52
  -8   0  -2  458.23   14.66
  -8   0  -2  455.10   14.70
  -8   0   0  138.89    7.24
  -8   0   0  153.28    8.32
  -8   0   0  145.33    6.31
  -8   0   0  159.20    6.48
  -8   0   2  488.13   17.69
  -8   0   2  518.28   18.87
  -8   0   2  525.76   16.44
  -8   0   2  543.01   16.66
  -8   0   4  338.96   13.02
  -8   0   4  357.76   11.72
  -8   0   4  349.90   11.89
  -8   0   6  388.83   14.81
  -8   0   6  407.55   15.81
  -8   0   6  402.43   13.34
  -8   0   6  414.03   13.68
  -8   0   8  477.39   17.18
  -8   0   8  472.90   17.93
  -8   0   8  478.74   15.44
  -8   0   8  484.35   15.88
  -8   0  10   19.96    3.50
  -8   0  10   20.17    3.91
  -8   0  10   24.13    2.83
  -8   0  10   24.66    3.07
  -8   0  12  350.48   14.25
  -8   0  12  371.95   15.07
  -8   0  12  361.00   12.51
  -8   0  14  144.39    8.25
  -8   0  14  150.75    8.79
  -8   0  14  154.66    6.91
  -8   0  16  538.53   19.37
  -8   0  16  520.58   19.78
  -8   0  16  537.06   16.93
  -8   0  18   55.16    5.98
  -8   0  18   59.91    5.68
  -8   0  18   63.20    6.01
  -8   0  18   62.24    4.60
  -8   0  18   57.49    4.39
  -8   0  20  405.79   16.98
  -8   0  20  435.83   17.37
  -8   0  20  421.63   14.35
  -8   0  20  414.23   14.24
  -8   0  22  394.11   17.48
  -8   0  22  426.48   18.09
  -8   0  22  399.58   17.24
  -8   0  22  473.66   18.55
  -8   0  22  478.00   15.19
  -8   0  22  454.01   15.33
  -8   0  24   99.70    5.22
  -8   0  24   87.31    5.50
  -8   0  26  284.69   11.36
  -8   0  26  338.37   11.10
  -8   0  28   20.08    3.07
  -8   0  30  105.55    5.32
  -8   0  32   63.77    3.77
  -8   0  34  110.89    4.70
  -8   0  36   35.15    2.13
  -8   1 -31  241.17    7.82
  -8  -1 -31  246.59    7.84
  -8   1 -29  219.44    7.63
  -8  -1 -29  221.28    7.67
  -8  -1 -27  135.89    5.79
  -8   1 -27  138.08    5.85
  -8   1 -25  152.73    6.66
  -8  -1 -25  156.76    6.72
  -8  -1 -23  106.15    5.70
  -8   1 -23  106.92    5.71
  -8  -1 -21  322.46   11.92
  -8   1 -21  316.34   11.88
  -8  -1 -19   73.40    5.05
  -8   1 -19   74.12    5.03
  -8  -1 -17  541.19   18.10
  -8   1 -17  553.06   18.14
  -8   1 -17  541.67   21.11
  -8  -1 -17  528.97   21.04
  -8   1 -15  362.15   16.03
  -8  -1 -15  366.77   16.06
  -8  -1 -15  376.16   13.52
  -8   1 -15  389.08   13.60
  -8   1 -13  478.14   18.76
  -8  -1 -13  472.10   18.69
  -8   1 -13  491.26   16.13
  -8  -1 -13  476.52   16.06
  -8   1 -13  458.94   15.07
  -8  -1 -11  294.12   10.99
  -8  -1 -11  299.72   13.42
  -8   1 -11  299.25   13.36
  -8   1 -11  291.25   10.91
  -8   1 -11  284.26   10.24
  -8   1  -9  306.24   12.88
  -8  -1  -9  315.12   11.46
  -8   1  -9  309.93   13.70
  -8   1  -9  326.87   11.52
  -8  -1  -9  322.19   13.82
  -8   1  -9  308.78   10.91
  -8   1  -7  285.81   12.17
  -8   1  -7  290.39   10.70
  -8  -1  -7  289.30   10.70
  -8   1  -7  283.71   12.83
  -8  -1  -7  298.75   13.01
  -8  -1  -7  297.88   10.05
  -8   1  -7  301.92   10.44
  -8   1  -5  482.99   17.62
  -8  -1  -5  490.65   18.46
  -8   1  -5  467.97   18.21
  -8  -1  -5  487.53   15.35
  -8   1  -5  490.15   15.77
  -8   1  -5  509.29   16.03
  -8  -1  -5  501.97   15.66
  -8   1  -3  324.50   12.93
  -8   1  -3  309.11   13.28
  -8  -1  -3  319.62   13.51
  -8   1  -3  320.45   11.30
  -8   1  -3  327.11   11.29
  -8  -1  -3  326.79   11.04
  -8  -1  -3  324.91   10.92
  -8   1  -1  464.72   17.04
  -8   1  -1  476.04   17.71
  -8  -1  -1  465.61   17.62
  -8   1  -1  481.36   15.38
  -8  -1  -1  472.43   15.05
  -8  -1  -1  462.12   14.94
  -8   1  -1  494.55   15.41
  -8   1   1  384.90   14.87
  -8  -1   1  391.57   15.44
  -8   1   1  383.14   15.26
  -8  -1   1  396.88   12.93
  -8   1   1  416.60   13.41
  -8  -1   1  395.75   13.07
  -8   1   1  394.65   13.17
  -8   1   3  240.24   10.76
  -8   1   3  244.35   11.22
  -8  -1   3  247.91   11.15
  -8   1   3  240.06    9.19
  -8  -1   3  246.67    8.96
  -8   1   3  267.66    9.54
  -8  -1   3  264.04    9.33
  -8   1   5  597.53   21.32
  -8  -1   5  615.96   20.43
  -8   1   5  640.64   22.06
  -8  -1   5  614.52   21.80
  -8   1   5  619.82   19.50
  -8  -1   5  633.84   19.27
  -8   1   5  642.70   19.85
  -8  -1   5  670.04   19.80
  -8  -1   7  143.62    7.09
  -8   1   7  138.63    7.66
  -8   1   7  138.68    8.06
  -8  -1   7  137.73    8.04
  -8  -1   7  138.77    6.09
  -8   1   7  147.83    6.48
  -8  -1   7  151.57    6.65
  -8   1   7  144.13    6.69
  -8   1   9   92.38    6.36
  -8  -1   9   89.08    5.61
  -8   1   9   98.20    6.79
  -8  -1   9   95.71    6.64
  -8   1   9   89.52    4.96
  -8  -1   9   93.81    4.79
  -8  -1   9   94.91    5.24
  -8  -1  11   41.13    4.18
  -8   1  11   51.64    4.96
  -8  -1  11   50.18    5.13
  -8   1  11   51.06    5.14
  -8   1  11   51.92    3.87
  -8  -1  11   45.57    3.51
  -8   1  11   48.03    3.76
  -8  -1  11   42.49    3.72
  -8  -1  13  521.69   18.61
  -8   1  13  527.32   19.54
  -8   1  13  541.27   19.83
  -8  -1  13  540.55   19.82
  -8  -1  13  535.24   16.91
  -8   1  13  535.98   17.22
  -8  -1  13  510.95   17.32
  -8   1  13  511.16   17.26
  -8   1  15  184.51    9.96
  -8  -1  15  184.63    9.25
  -8   1  15  191.14   10.17
  -8  -1  15  187.99   10.12
  -8  -1  15  196.80    7.86
  -8   1  15  194.74    8.17
  -8   1  15  176.25    7.96
  -8   1  17  318.37   14.31
  -8  -1  17  314.50   14.23
  -8   1  17  330.17   14.44
  -8  -1  17  324.61   13.56
  -8   1  17  340.76   14.54
  -8  -1  17  323.10   14.24
  -8   1  17  342.07   12.14
  -8   1  17  306.94   11.76
  -8  -1  17  340.28   11.83
  -8   1  19  350.69   15.41
  -8  -1  19  336.01   15.21
  -8  -1  19  332.20   14.43
  -8   1  19  363.41   15.53
  -8   1  19  365.69   15.64
  -8  -1  19  365.37   15.53
  -8   1  19  387.07   13.21
  -8   1  19  352.84   12.76
  -8  -1  19  368.37   12.81
  -8  -1  21  132.57    8.51
  -8   1  21  136.13    8.75
  -8   1  21  126.13    8.50
  -8   1  21  131.65    8.97
  -8  -1  21  111.35    7.73
  -8  -1  21  128.40    6.50
  -8   1  21  141.77    6.96
  -8  -1  21  143.53    6.80
  -8   1  21  138.96    6.48
  -8  -1  21  142.40    8.96
  -8   1  21  139.41    8.95
  -8  -1  23  312.66   12.02
  -8  -1  23  360.71   12.33
  -8   1  23  316.26   12.28
  -8   1  23  366.18   12.04
  -8  -1  25  146.71    7.21
  -8   1  25  188.39    7.05
  -8  -1  25  191.44    7.54
  -8   1  25  140.09    7.48
  -8   1  27   89.19    5.31
  -8  -1  27   86.08    4.98
  -8   1  29   63.27    4.22
  -8  -1  29   62.75    4.01
  -8  -1  31  106.26    4.93
  -8   1  31  105.50    5.18
  -8  -1  33   96.71    4.33
  -8   1  33   97.92    4.53
  -8   1  35   57.97    2.97
  -8  -1  35   54.12    2.74
  -8   1  37   97.02    3.59
  -8  -2 -30  187.63    6.19
  -8   2 -28  262.05    8.59
  -8  -2 -28  257.30    8.57
  -8   2 -26  121.65    4.94
  -8   2 -26  129.04    5.41
  -8  -2 -26  130.18    5.39
  -8  -2 -24  133.42    5.98
  -8   2 -24  138.17    6.03
  -8  -2 -22  210.30    8.30
  -8   2 -22  204.69    8.23
  -8   2 -20  156.22    7.10
  -8  -2 -20  154.31    7.09
  -8  -2 -18  138.19    6.64
  -8   2 -18  132.57    6.59
  -8   2 -18  131.21    5.75
  -8   2 -16  160.16    7.26
  -8  -2 -16  156.80    7.15
  -8   2 -16  145.02    6.32
  -8   2 -16  138.35    6.09
  -8  -2 -14  577.87   22.20
  -8   2 -14  622.06   22.54
  -8  -2 -14  628.05   19.68
  -8   2 -14  612.59   19.58
  -8   2 -14  614.88   19.05
  -8   2 -14  598.15   18.75
  -8  -2 -12  228.50   11.30
  -8   2 -12  215.61   11.03
  -8   2 -12  236.06    9.18
  -8  -2 -12  236.08    9.20
  -8   2 -12  218.74    8.73
  -8   2 -10  221.30   10.62
  -8   2 -10  211.85    8.66
  -8  -2 -10  214.48   10.72
  -8  -2 -10  221.93    8.75
  -8   2 -10  204.11   10.55
  -8   2 -10  220.75    8.59
  -8   2  -8  381.21   15.47
  -8   2  -8  376.78   13.19
  -8   2  -8  383.07   15.48
  -8  -2  -8  412.19   13.37
  -8  -2  -8  379.49   15.46
  -8   2  -8  385.33   13.18
  -8   2  -6  208.57   10.03
  -8  -2  -6  193.92    9.87
  -8  -2  -6  200.97    7.97
  -8   2  -6  193.56    9.87
  -8   2  -6  194.75    7.93
  -8   2  -6  190.53    7.98
  -8   2  -4  440.52   16.20
  -8   2  -4  406.56   15.90
  -8  -2  -4  426.75   16.12
  -8   2  -4  416.79   13.90
  -8  -2  -4  398.95   13.07
  -8   2  -2  291.27   12.56
  -8   2  -2  296.13   12.71
  -8  -2  -2  302.79   12.77
  -8   2  -2  307.95   10.98
  -8  -2  -2  299.30   10.15
  -8  -2  -2  299.48   10.19
  -8   2   0  323.53   13.39
  -8   2   0  317.52   13.33
  -8  -2   0  309.29   13.16
  -8  -2   0  320.79   10.75
  -8   2   0  348.24   11.72
  -8  -2   0  320.76   10.98
  -8   2   2  192.17    9.93
  -8  -2   2  209.36    9.89
  -8   2   2  215.95   10.05
  -8   2   2  214.58    8.51
  -8  -2   2  212.78    7.71
  -8  -2   2  212.21    8.08
  -8   2   4  476.30   18.07
  -8   2   4  494.29   18.11
  -8  -2   4  482.28   17.95
  -8  -2   4  490.29   15.37
  -8  -2   4  507.64   15.98
  -8   2   4  510.98   16.39
  -8   2   6  259.47   11.62
  -8   2   6  245.62   11.32
  -8  -2   6  265.73   11.51
  -8  -2   6  263.80    9.66
  -8  -2   6  254.65    9.02
  -8   2   8   84.19    6.17
  -8  -2   8   72.77    5.69
  -8   2   8   77.14    5.81
  -8  -2   8   78.21    4.11
  -8   2   8   80.97    4.95
  -8   2  10  314.31   13.45
  -8   2  10  300.73   13.10
  -8  -2  10  314.82   13.20
  -8  -2  10  307.80   10.57
  -8   2  10  306.50   11.41
  -8   2  12  129.94    7.98
  -8  -2  12  127.92    7.79
  -8   2  12  134.85    7.90
  -8  -2  12  128.39    5.71
  -8   2  12  117.34    6.29
  -8   2  14  170.78    9.49
  -8  -2  14  183.76    9.42
  -8   2  14  164.62    9.13
  -8  -2  14  170.40    6.92
  -8  -2  16  222.32   11.16
  -8   2  16  226.35   11.26
  -8   2  16  233.02   11.65
  -8  -2  16  238.15   11.21
  -8   2  16  237.47   11.31
  -8  -2  16  237.12    8.82
  -8   2  16  209.52    9.01
  -8  -2  18  215.31   11.07
  -8   2  18  215.81   11.17
  -8   2  18  242.24   11.88
  -8  -2  18  214.52   10.94
  -8   2  18  225.70   11.31
  -8  -2  18  235.13    8.83
  -8   2  18  218.10    8.85
  -8  -2  20  333.79   15.04
  -8   2  20  343.41   15.21
  -8  -2  20  364.61   12.49
  -8   2  20  392.87   12.72
  -8  -2  20  357.98   15.31
  -8   2  20  378.77   15.63
  -8   2  20  337.84   15.34
  -8   2  20  332.07   15.70
  -8   2  22  215.15    8.17
  -8  -2  22  201.12    8.25
  -8  -2  24  229.61    8.86
  -8  -2  26  127.87    5.85
  -8  -2  28  111.25    5.15
  -8  -2  28  103.26    4.99
  -8  -2  30   98.56    4.60
  -8  -2  30  110.25    4.72
  -8  -2  32   60.96    3.15
  -8   2  32   65.89    3.63
  -8   2  34   93.75    3.98
  -8  -2  34   87.59    3.47
  -8   2  36   32.81    1.88
  -8   2  36   28.35    1.77
  -8   3 -27  131.46    4.90
  -8  -3 -27  135.95    4.84
  -8   3 -25  233.51    8.17
  -8  -3 -25  235.36    7.92
  -8  -3 -23  292.38    9.82
  -8  -3 -21  171.38    6.73
  -8   3 -21  156.35    6.60
  -8   3 -19  318.79   10.88
  -8  -3 -19  335.33   11.26
  -8   3 -19  322.64   11.21
  -8   3 -19  310.03   10.91
  -8   3 -17   88.39    4.73
  -8   3 -17   85.80    4.96
  -8  -3 -17   85.77    4.86
  -8   3 -17   90.12    4.76
  -8  -3 -15  191.94    7.98
  -8   3 -15  190.43    8.00
  -8   3 -15  202.19    7.97
  -8   3 -15  198.03    7.88
  -8   3 -13  158.61    9.24
  -8  -3 -13  147.77    9.08
  -8   3 -13  173.28    7.39
  -8  -3 -13  177.60    7.42
  -8   3 -13  185.84    7.38
  -8   3 -13  169.80    7.39
  -8  -3 -11  433.71   17.46
  -8   3 -11  455.86   17.61
  -8  -3 -11  459.31   15.17
  -8   3 -11  480.99   15.36
  -8   3 -11  467.51   15.42
  -8   3  -9  113.66    7.58
  -8   3  -9  115.06    7.31
  -8  -3  -9  115.51    5.65
  -8  -3  -9  102.37    7.02
  -8   3  -9  114.67    5.59
  -8   3  -9  118.97    5.87
  -8   3  -7  297.00   13.16
  -8  -3  -7  286.61   12.52
  -8   3  -7  298.39   10.71
  -8  -3  -7  301.18   10.68
  -8   3  -7  302.17   12.76
  -8   3  -7  312.56   11.16
  -8   3  -5  421.61   16.80
  -8  -3  -5  419.95   16.20
  -8   3  -5  423.32   14.08
  -8   3  -5  441.38   16.41
  -8  -3  -5  437.68   14.14
  -8   3  -5  435.47   14.65
  -8   3  -3  159.58    8.79
  -8  -3  -3  164.10    6.79
  -8   3  -3  163.04    8.49
  -8  -3  -3  154.28    8.35
  -8   3  -3  169.29    7.35
  -8   3  -3  160.30    7.03
  -8   3  -1  273.84   12.38
  -8   3  -1  264.25   11.81
  -8  -3  -1  287.39   12.01
  -8   3  -1  305.36   10.79
  -8   3  -1  292.19   10.37
  -8  -3  -1  269.61    9.56
  -8   3   1  179.45    9.55
  -8   3   1  169.82    8.88
  -8  -3   1  186.13    9.05
  -8   3   1  192.19    8.13
  -8   3   1  188.40    7.65
  -8  -3   1  191.60    7.24
  -8   3   3  362.18   14.33
  -8  -3   3  363.56   14.22
  -8   3   3  369.52   14.94
  -8   3   3  364.54   11.92
  -8   3   3  371.52   12.58
  -8  -3   3  359.81   12.22
  -8   3   5  100.14    6.80
  -8  -3   5   96.88    6.14
  -8   3   5   88.89    6.08
  -8   3   5   90.29    4.96
  -8  -3   5   88.79    4.85
  -8   3   5   91.46    5.38
  -8   3   7  138.95    8.09
  -8   3   7  121.55    7.37
  -8  -3   7  129.72    7.43
  -8   3   7  143.08    6.75
  -8   3   7  128.25    6.16
  -8   3   9  219.11   10.50
  -8  -3   9  218.15   10.38
  -8   3   9  211.05   10.96
  -8   3   9  238.60    8.63
  -8   3   9  237.04    9.47
  -8   3   9  255.79    9.26
  -8  -3  11  258.11   11.62
  -8   3  11  270.42   11.85
  -8   3  11  267.76   12.53
  -8   3  11  268.70    9.50
  -8   3  11  262.02   10.29
  -8   3  11  277.75   10.22
  -8   3  13  121.35    7.67
  -8  -3  13  119.12    7.53
  -8   3  13  131.02    8.37
  -8   3  13  132.34    5.65
  -8   3  13  144.76    6.61
  -8   3  13  129.33    6.43
  -8   3  15  187.87    9.78
  -8  -3  15  184.60    9.59
  -8  -3  15  192.07    9.85
  -8   3  15  196.63    9.99
  -8   3  15  194.88   10.52
  -8   3  15  188.58   10.80
  -8   3  15  198.54    7.39
  -8   3  15  182.47    8.07
  -8   3  15  216.76    8.52
  -8   3  17  182.16    9.77
  -8  -3  17  161.25    9.32
  -8   3  17  194.83    7.85
  -8   3  17  192.51    8.08
  -8   3  17  167.70    9.34
  -8  -3  17  174.98    9.37
  -8   3  17  181.06   10.21
  -8   3  17  180.21   10.53
  -8   3  19  177.82    8.04
  -8   3  19  192.09    7.63
  -8   3  21  152.39    6.97
  -8  -3  21  132.97    5.86
  -8   3  23  124.27    6.14
  -8  -3  23  111.56    5.11
  -8   3  25   52.99    3.95
  -8  -3  25   51.68    3.20
  -8   3  27   83.85    4.71
  -8   3  29  170.97    6.92
  -8  -3  29  180.58    6.77
  -8   3  31   36.82    2.63
  -8  -3  31   36.07    2.43
  -8   3  33   75.96    3.32
  -8   3  33   72.19    3.42
  -8   3  35   64.72    2.72
  -8   4 -26  166.21    5.85
  -8   4 -24  115.20    4.87
  -8   4 -22  156.85    5.87
  -8   4 -20  109.74    4.99
  -8   4 -20  105.79    4.95
  -8   4 -18  207.15    8.06
  -8   4 -18  199.75    7.99
  -8  -4 -18  221.92    7.62
  -8   4 -16   70.11    4.29
  -8  -4 -16   72.27    3.94
  -8   4 -16   82.80    4.64
  -8  -4 -14   83.94    4.50
  -8   4 -14   98.80    5.21
  -8   4 -14   98.08    5.16
  -8  -4 -12  264.46    9.65
  -8   4 -12  274.87   10.21
  -8   4 -12  286.44   10.45
  -8   4 -10  166.22    6.90
  -8  -4 -10  164.73    6.82
  -8   4 -10  182.57    7.75
  -8   4  -8  495.05   18.54
  -8   4  -8  464.67   15.14
  -8  -4  -8  467.86   15.11
  -8   4  -8  495.32   16.04
  -8   4  -6  100.44    7.24
  -8   4  -6  106.61    5.07
  -8  -4  -6  107.69    5.06
  -8   4  -6  111.25    5.96
  -8   4  -4  349.33   14.61
  -8   4  -4  340.72   11.63
  -8  -4  -4  346.19   11.60
  -8   4  -4  364.14   12.72
  -8   4  -2  237.37   11.35
  -8   4  -2  232.32    8.59
  -8  -4  -2  234.10    8.56
  -8   4  -2  242.38    9.14
  -8   4  -2  249.83    9.86
  -8   4   0  159.48    6.36
  -8  -4   0  152.99    6.22
  -8   4   0  140.29    7.73
  -8   4   0  155.58    8.85
  -8   4   0  159.46    6.67
  -8   4   0  150.27    6.71
  -8   4   2  302.16   12.78
  -8   4   2  304.08   13.80
  -8   4   2  359.15   12.44
  -8   4   2  345.29   11.68
  -8  -4   2  336.84   11.13
  -8   4   2  325.42   11.30
  -8   4   4   39.72    3.49
  -8  -4   4   45.09    3.28
  -8   4   4   45.89    4.10
  -8   4   4   44.01    3.21
  -8   4   4   33.80    3.76
  -8   4   6  141.43    6.82
  -8   4   6  133.22    6.12
  -8   4   6  128.83    5.56
  -8   4   8  127.40    6.47
  -8   4   8  125.09    6.02
  -8   4   8  124.75    5.33
  -8   4   8  124.47    5.86
  -8   4   8  123.28    5.51
  -8   4  10  347.37   11.68
  -8   4  10  316.06   11.94
  -8   4  10  328.26   11.35
  -8   4  10  325.73   11.30
  -8   4  12  119.79    5.77
  -8   4  12  105.88    5.77
  -8   4  12  118.10    5.48
  -8   4  12  113.31    7.76
  -8   4  12  104.33    7.87
  -8   4  14  159.64    6.98
  -8   4  14  153.23    6.91
  -8   4  14  156.35    6.54
  -8   4  14  168.66    9.49
  -8   4  16  192.33    7.48
  -8   4  16  188.98    7.93
  -8   4  16  194.75    7.81
  -8   4  18  156.76    6.39
  -8   4  18  158.66    7.00
  -8   4  20  129.12    6.12
  -8   4  22  165.57    7.08
  -8   4  22  169.93    6.75
  -8   4  24   20.79    2.64
  -8   4  26   85.87    4.44
  -8   4  26  106.08    5.06
  -8  -4  30   42.42    2.60
  -8   4  32  124.76    4.63
  -8   4  34   12.04    1.08
  -8   5 -25  138.86    4.96
  -8   5 -25  147.94    5.05
  -8   5 -23   85.70    3.86
  -8   5 -21   43.12    2.69
  -8   5 -21   43.57    2.96
  -8   5 -19   85.83    4.28
  -8   5 -17   36.54    3.04
  -8   5 -17   39.85    3.14
  -8   5 -15   72.26    4.27
  -8   5 -15   73.36    4.42
  -8   5 -13   13.45    2.46
  -8   5 -13   15.50    2.82
  -8   5 -11  539.91   17.36
  -8   5 -11  536.15   17.50
  -8   5  -9  200.66    8.31
  -8   5  -9  204.55    8.55
  -8   5  -7  345.94   12.55
  -8   5  -5  219.33    8.81
  -8   5  -5  220.67    9.21
  -8   5  -3  148.21    6.74
  -8   5  -1  282.46   10.30
  -8   5  -1  281.05   10.92
  -8   5   1   73.87    4.50
  -8   5   1   75.34    5.06
  -8   5   3   95.40    4.92
  -8   5   3   92.09    4.85
  -8   5   3   98.47    5.66
  -8   5   5   12.42    2.29
  -8   5   5   12.51    2.51
  -8   5   5   15.01    2.99
  -8  -5   5   14.45    2.14
  -8   5   5   13.10    2.40
  -8   5   7  234.07    8.47
  -8   5   7  233.57    8.96
  -8   5   7  227.45    9.38
  -8   5   7  225.54    8.61
  -8   5   9  147.01    6.17
  -8   5   9  156.30    6.21
  -8   5   9  153.45    6.70
  -8   5   9  152.19    6.52
  -8   5   9  149.36    7.00
  -8   5  11  139.20    6.33
  -8   5  11  151.16    5.97
  -8   5  11  158.58    6.67
  -8   5  11  155.63    6.48
  -8   5  11  144.22    6.74
  -8   5  13  148.35    6.68
  -8   5  13  158.55    6.74
  -8   5  13  152.21    6.58
  -8   5  13  165.94    6.89
  -8   5  15   96.68    5.26
  -8   5  15  103.47    5.18
  -8   5  15  102.35    5.02
  -8   5  17  136.53    5.84
  -8   5  17  126.97    6.12
  -8   5  19  126.99    5.42
  -8   5  19  117.61    5.77
  -8   5  19  124.20    5.97
  -8   5  21   73.57    4.36
  -8   5  21   72.94    4.05
  -8   5  23   81.38    3.87
  -8   5  23   95.84    4.75
  -8   5  25   60.92    3.66
  -8   5  27   54.10    3.13
  -8  -5  31   49.60    2.22
  -8   6 -22   50.45    2.43
  -8   6 -20   57.94    2.95
  -8   6 -20   56.08    2.85
  -8   6 -18  145.64    5.61
  -8   6 -18  133.09    5.45
  -8   6 -16   47.30    3.14
  -8   6 -16   40.36    2.95
  -8   6 -14   22.69    2.55
  -8   6 -14   22.73    2.68
  -8   6 -14   25.36    2.71
  -8   6 -12   61.11    3.86
  -8   6 -12   52.45    3.87
  -8   6 -12   55.78    3.90
  -8   6 -10  231.29    8.88
  -8   6 -10  237.79    8.92
  -8   6 -10  230.97    9.10
  -8   6  -8  153.88    6.80
  -8   6  -8  151.91    6.75
  -8   6  -6  116.30    5.71
  -8   6  -6  126.09    5.95
  -8   6  -6  121.23    5.95
  -8   6  -4  156.84    6.92
  -8   6  -4  168.34    7.50
  -8   6  -2   70.05    4.58
  -8   6  -2   68.97    4.35
  -8   6  -2   82.27    5.06
  -8   6   0  152.53    6.80
  -8   6   0  142.65    6.45
  -8   6   0  156.35    7.18
  -8   6   2   76.74    4.36
  -8   6   2   72.76    4.58
  -8   6   2   79.24    5.01
  -8   6   4   13.94    2.66
  -8   6   4   11.45    2.32
  -8   6   4   13.77    2.88
  -8   6   6   80.34    4.59
  -8   6   6   71.19    4.07
  -8   6   6   71.16    4.64
  -8   6   8   81.77    4.60
  -8   6   8   79.44    4.15
  -8   6   8   74.28    4.55
  -8   6  10  131.11    5.50
  -8   6  10  135.39    6.04
  -8   6  10  123.66    6.74
  -8   6  12   44.00    2.94
  -8   6  12   54.18    3.69
  -8   6  12   42.57    4.02
  -8   6  14  129.31    5.30
  -8   6  14  142.43    6.01
  -8   6  14  146.15    5.97
  -8   6  14  140.88    6.73
  -8   6  16   94.93    4.67
  -8   6  16   92.01    4.60
  -8   6  16   94.37    5.08
  -8   6  18   64.37    3.67
  -8   6  18   75.28    4.12
  -8   6  18   64.20    3.81
  -8   6  20   61.11    3.43
  -8   6  20   59.85    3.54
  -8   6  22   28.31    2.06
  -8   6  22   31.65    2.51
  -8   6  24   75.03    3.57
  -8   6  26   21.16    1.73
  -8   6  28   45.31    2.13
  -8  -6  28   50.29    2.22
  -8   7 -19   31.47    1.68
  -8   7 -17   46.94    2.43
  -8   7 -17   49.99    2.52
  -8   7 -15   40.14    2.54
  -8   7 -13   47.14    2.68
  -8   7 -13   45.37    2.91
  -8   7 -11   26.09    2.42
  -8   7 -11   22.50    2.16
  -8   7 -11   22.67    2.37
  -8   7  -9  109.71    5.00
  -8   7  -9  124.18    5.27
  -8   7  -7  100.51    4.70
  -8   7  -7   84.13    4.46
  -8   7  -7   94.96    4.88
  -8   7  -5   62.44    3.81
  -8   7  -5   62.71    3.81
  -8   7  -5   65.28    4.13
  -8   7  -5   66.21    3.95
  -8   7  -3   68.26    3.89
  -8   7  -3   61.62    4.14
  -8   7  -3   70.93    4.19
  -8   7  -1   77.60    4.64
  -8   7  -1   84.91    4.35
  -8   7  -1   79.23    4.68
  -8   7  -1   83.42    4.56
  -8   7   1   41.60    3.65
  -8   7   1   50.62    3.57
  -8   7   1   42.68    3.54
  -8   7   3   12.78    2.26
  -8   7   3   17.26    2.33
  -8   7   3   12.77    2.39
  -8   7   3   11.33    2.69
  -8   7   5  108.96    4.87
  -8   7   5  112.26    5.24
  -8   7   5  104.23    5.81
  -8   7   7   22.38    2.34
  -8   7   7   24.23    2.75
  -8   7   9  130.92    5.34
  -8   7   9  136.05    5.80
  -8   7   9  135.40    6.40
  -8   7  11   83.87    4.27
  -8   7  11   74.84    3.72
  -8   7  11   89.93    4.87
  -8   7  13   67.31    4.01
  -8   7  13   68.16    3.66
  -8   7  13   57.84    3.00
  -8  -7  13   57.59    3.02
  -8   7  15   44.89    2.96
  -8   7  15   49.19    3.25
  -8   7  17   31.65    2.42
  -8   7  17   38.09    2.63
  -8   7  19   69.25    3.24
  -8  -7  21    6.40    1.22
  -8   7  21    6.65    1.01
  -8   8 -12   12.08    1.24
  -8   8 -10   16.01    1.55
  -8   8  -8   90.93    3.78
  -8   8  -8   80.02    3.60
  -8   8  -6   67.35    3.27
  -8   8  -6   66.63    3.21
  -8   8  -6   58.90    2.99
  -8   8  -4   24.24    2.12
  -8   8  -4   22.35    2.09
  -8   8  -4   26.76    2.17
  -8   8  -2   70.04    3.40
  -8   8  -2   65.94    3.40
  -8   8   0   16.88    1.93
  -8   8   0   18.21    1.99
  -8   8   2   42.46    2.61
  -8   8   2   40.08    2.69
  -8   8   4   54.26    2.87
  -8   8   4   47.26    3.06
  -8   8   6   47.22    2.64
  -8   8   6   48.97    2.94
  -8   8   6   40.69    2.92
  -8   8   8   29.71    2.04
  -8   8   8   29.10    2.32
  -8   8  10   22.82    2.03
  -8   8  10   19.74    1.66
  -8   8  12  101.50    4.13
  -8   8  12   98.72    3.97
  -8   8  14    2.41    1.15
  -8   8  16   64.78    2.75
  -7   0 -35    0.48    0.97
  -7   0 -33   -0.39    1.45
  -7   0 -31    0.72    1.72
  -7   0 -29    1.00    2.10
  -7   0 -27   -0.29    2.51
  -7   0 -25   -0.65    2.58
  -7   0 -23   -0.88    2.63
  -7   0 -21    1.65    2.72
  -7   0 -19    5.44    3.21
  -7   0 -19   -0.37    2.61
  -7   0 -17    1.47    3.26
  -7   0 -17    0.18    2.60
  -7   0 -15    1.36    3.20
  -7   0 -15    1.65    2.37
  -7   0 -13    1.54    2.21
  -7   0 -13    0.94    2.76
  -7   0 -11   -1.73    2.72
  -7   0 -11   -0.14    2.05
  -7   0  -9   -0.40    1.96
  -7   0  -9   -0.40    1.85
  -7   0  -9   -0.81    2.69
  -7   0  -9    0.41    1.36
  -7   0  -7    0.19    1.74
  -7   0  -7    0.51    2.64
  -7   0  -7    0.51    1.35
  -7   0  -7    2.00    1.80
  -7   0  -5    0.74    1.71
  -7   0  -5    1.69    2.52
  -7   0  -5    2.01    1.62
  -7   0  -5    0.61    1.38
  -7   0  -3    1.27    1.62
  -7   0  -3    0.23    2.15
  -7   0  -3   -0.10    1.38
  -7   0  -3    0.43    1.38
  -7   0  -1   -0.18    1.71
  -7   0  -1   -0.22    2.22
  -7   0  -1   -0.10    1.37
  -7   0  -1   -0.84    1.49
  -7   0   1   -0.90    1.79
  -7   0   1   -1.31    2.36
  -7   0   1   -0.32    1.39
  -7   0   1    0.21    1.32
  -7   0   3    1.09    1.80
  -7   0   3   -0.22    2.02
  -7   0   3    0.22    1.56
  -7   0   3   -0.62    1.34
  -7   0   5   -1.32    1.90
  -7   0   5    1.56    2.12
  -7   0   5   -0.58    1.60
  -7   0   5   -0.11    1.45
  -7   0   7    1.19    1.93
  -7   0   7   -1.37    2.27
  -7   0   7   -0.49    1.57
  -7   0   7    1.53    1.39
  -7   0   9    2.53    2.41
  -7   0   9   -0.24    2.04
  -7   0   9    1.17    1.70
  -7   0   9    1.49    1.62
  -7   0  11   -0.22    1.92
  -7   0  11   -0.76    2.37
  -7   0  11   -0.36    1.70
  -7   0  13    0.98    2.32
  -7   0  13    0.54    2.65
  -7   0  13   -0.13    1.82
  -7   0  15   -0.53    2.48
  -7   0  15   -1.43    2.70
  -7   0  15    1.96    1.95
  -7   0  17   -1.53    2.83
  -7   0  17   -0.75    1.95
  -7   0  19   -1.30    3.14
  -7   0  19   -2.61    3.09
  -7   0  19    0.96    2.07
  -7   0  21    2.73    2.50
  -7   0  21   -0.70    3.10
  -7   0  21    0.92    2.06
  -7   0  21    0.51    2.23
  -7   0  23    0.35    2.98
  -7   0  23   -1.08    3.10
  -7   0  23    5.17    3.10
  -7   0  23   -0.30    2.06
  -7   0  23   -0.35    2.55
  -7   0  25   -1.07    3.05
  -7   0  25   -2.50    3.09
  -7   0  25   -0.98    2.00
  -7   0  25    1.41    2.41
  -7   0  25   -1.90    3.56
  -7   0  27    0.13    1.74
  -7   0  27    0.86    2.62
  -7   0  29   -1.13    2.61
  -7   0  31   -1.02    2.37
  -7   0  33    0.63    2.05
  -7   0  35    2.69    1.77
  -7   0  37    0.47    1.35
  -7   0  39    0.79    0.97
  -7   1 -34   25.22    1.82
  -7  -1 -34   27.33    1.89
  -7   1 -32   32.49    2.43
  -7  -1 -32   33.68    2.51
  -7  -1 -30    3.35    1.89
  -7   1 -30   -0.11    1.78
  -7  -1 -28    1.68    2.22
  -7   1 -28    1.67    2.18
  -7   1 -26   25.13    2.47
  -7  -1 -26   30.91    3.42
  -7   1 -26   30.84    3.50
  -7   1 -24   24.35    3.40
  -7  -1 -24   23.54    3.29
  -7   1 -22   -1.05    2.79
  -7  -1 -22   -0.70    2.63
  -7   1 -20   39.24    4.05
  -7  -1 -20   40.63    4.04
  -7  -1 -18  303.12   14.15
  -7   1 -18  298.08   11.44
  -7  -1 -18  286.16   11.32
  -7   1 -18  312.41   14.25
  -7   1 -16   51.09    4.24
  -7  -1 -16   48.52    5.45
  -7  -1 -16   41.81    3.98
  -7   1 -16   48.88    5.75
  -7   1 -14    9.30    2.50
  -7  -1 -14    5.53    3.06
  -7   1 -14    5.17    3.17
  -7  -1 -14    8.72    2.40
  -7   1 -14    4.38    1.75
  -7   1 -12   14.84    2.70
  -7   1 -12   15.24    3.55
  -7  -1 -12   17.73    3.49
  -7  -1 -12   14.78    2.73
  -7   1 -12   14.02    2.17
  -7   1 -10   45.96    4.35
  -7   1 -10   48.26    3.54
  -7   1 -10   44.70    4.68
  -7  -1 -10   46.14    3.62
  -7  -1 -10   41.84    4.77
  -7   1 -10   45.32    3.17
  -7   1  -8    7.14    2.61
  -7   1  -8    7.34    2.97
  -7  -1  -8    4.20    2.78
  -7   1  -8    7.83    2.25
  -7  -1  -8    7.34    2.03
  -7   1  -8    6.26    1.79
  -7   1  -6    2.86    2.19
  -7   1  -6    4.45    2.62
  -7  -1  -6   -0.25    2.42
  -7   1  -6    3.58    1.70
  -7  -1  -6    0.85    1.26
  -7   1  -6    2.05    1.72
  -7  -1  -6    2.15    1.62
  -7   1  -4    0.42    1.85
  -7  -1  -4    1.05    1.45
  -7   1  -4    2.59    2.35
  -7  -1  -4   -0.47    2.34
  -7  -1  -4   -0.58    1.26
  -7   1  -4    1.62    1.68
  -7  -1  -4    0.10    1.47
  -7   1  -4    1.44    1.51
  -7   1  -2   52.12    4.29
  -7  -1  -2   51.48    3.57
  -7   1  -2   55.98    4.67
  -7  -1  -2   46.20    4.27
  -7   1  -2   52.73    3.32
  -7  -1  -2   50.47    3.03
  -7   1  -2   49.89    3.24
  -7  -1  -2   49.06    3.02
  -7  -1   0   34.41    3.01
  -7   1   0   36.65    3.67
  -7   1   0   38.33    3.95
  -7  -1   0   40.02    3.92
  -7   1   0   37.18    2.82
  -7  -1   0   39.39    2.65
  -7   1   0   31.74    2.77
  -7  -1   0   35.08    2.61
  -7  -1   2    8.64    2.00
  -7   1   2    9.99    2.46
  -7   1   2   11.37    2.71
  -7  -1   2   10.90    2.61
  -7  -1   2   10.10    1.72
  -7   1   2   10.65    1.96
  -7   1   2   11.65    1.94
  -7  -1   2   12.01    1.78
  -7  -1   4   35.25    3.07
  -7   1   4   41.68    3.89
  -7   1   4   40.20    3.87
  -7  -1   4   31.68    3.72
  -7   1   4   39.81    2.88
  -7  -1   4   39.91    2.70
  -7  -1   4   40.16    2.89
  -7   1   4   37.80    3.03
  -7   1   6   -1.51    2.09
  -7  -1   6   -0.51    1.65
  -7   1   6    1.13    2.29
  -7  -1   6   -0.45    2.24
  -7   1   6   -0.49    1.56
  -7   1   6    1.46    1.61
  -7  -1   6    0.31    1.32
  -7  -1   8   64.44    4.29
  -7   1   8   50.77    4.52
  -7  -1   8   66.61    4.97
  -7   1   8   50.57    4.58
  -7  -1   8   56.52    3.33
  -7   1   8   47.69    3.30
  -7   1  10   69.13    5.21
  -7  -1  10   59.89    4.50
  -7  -1  10   66.25    5.23
  -7   1  10   70.33    5.31
  -7  -1  10   66.51    3.69
  -7   1  10   60.66    3.79
  -7   1  10   57.75    3.92
  -7   1  12    0.51    2.39
  -7  -1  12    1.50    2.07
  -7   1  12    3.92    2.62
  -7  -1  12    3.11    2.44
  -7   1  12    0.92    1.91
  -7   1  12    2.08    1.80
  -7  -1  12    2.28    1.78
  -7  -1  14    0.24    2.28
  -7   1  14    2.74    2.91
  -7   1  14    3.33    2.91
  -7  -1  14    1.10    2.59
  -7   1  14    2.44    1.93
  -7  -1  14    3.49    1.81
  -7   1  14    1.54    2.07
  -7   1  16    9.17    3.16
  -7   1  16    7.13    3.00
  -7  -1  16    7.08    2.94
  -7   1  16    6.61    2.29
  -7  -1  16    9.32    2.18
  -7   1  16    9.76    2.47
  -7   1  18    9.17    3.56
  -7  -1  18    5.34    3.08
  -7   1  18    6.68    3.26
  -7   1  18    6.91    3.47
  -7  -1  18    7.77    3.37
  -7   1  18    4.15    1.99
  -7  -1  18    5.21    2.16
  -7   1  18    8.81    2.53
  -7   1  20    7.34    3.20
  -7  -1  20    5.30    2.93
  -7  -1  20    6.34    3.26
  -7   1  20    6.41    3.37
  -7   1  20    8.48    2.20
  -7  -1  20    9.15    2.50
  -7   1  20    7.95    2.75
  -7   1  22   49.86    5.22
  -7  -1  22   52.89    5.47
  -7  -1  22   46.30    5.30
  -7   1  22   48.17    5.82
  -7  -1  22   44.10    5.39
  -7   1  22   56.74    5.95
  -7   1  22   50.51    4.19
  -7  -1  22   42.90    3.92
  -7   1  22   58.13    3.89
  -7   1  24    0.71    2.82
  -7  -1  24   -1.75    3.03
  -7  -1  24    0.99    2.78
  -7   1  24   -0.75    3.24
  -7   1  24    0.53    1.78
  -7  -1  24   -1.01    2.47
  -7   1  24   -0.89    2.52
  -7   1  24   -2.22    3.56
  -7  -1  24   -1.83    3.46
  -7  -1  26   23.40    3.33
  -7   1  26   21.77    3.51
  -7   1  26   22.39    2.52
  -7   1  26   25.93    4.71
  -7  -1  26   23.08    4.51
  -7  -1  28   28.02    3.33
  -7   1  28   25.72    3.57
  -7  -1  30    0.58    2.28
  -7   1  30   -0.62    2.61
  -7  -1  32    0.25    2.04
  -7   1  32    1.37    2.13
  -7   1  34    4.24    2.05
  -7  -1  34    2.97    1.84
  -7  -1  36   14.10    1.85
  -7   1  36   12.37    1.92
  -7  -1  38    0.80    0.96
  -7  -2 -33    4.81    1.15
  -7   2 -31    3.17    1.44
  -7  -2 -31    2.07    1.41
  -7   2 -29    2.93    1.32
  -7   2 -29    2.51    1.65
  -7  -2 -29    4.45    1.83
  -7   2 -27   10.91    2.01
  -7   2 -27   12.33    2.37
  -7  -2 -27   11.95    2.31
  -7   2 -25    8.92    2.44
  -7  -2 -25    8.01    2.42
  -7   2 -23    7.59    2.54
  -7  -2 -23    7.36    2.74
  -7   2 -21    1.94    2.46
  -7  -2 -21    0.33    2.57
  -7   2 -19  207.90    7.89
  -7   2 -19  203.32    7.86
  -7   2 -19  200.21    8.65
  -7  -2 -19  205.54    8.72
  -7   2 -17   41.13    3.14
  -7   2 -17   37.54    3.10
  -7   2 -17   41.83    3.78
  -7   2 -17   37.44    5.06
  -7  -2 -17   36.35    5.06
  -7  -2 -17   43.77    3.96
  -7   2 -15    5.69    1.96
  -7   2 -15    6.54    3.00
  -7  -2 -15    7.92    3.22
  -7   2 -15    2.99    2.27
  -7  -2 -15    4.92    2.38
  -7   2 -15    4.27    2.06
  -7   2 -13   20.97    3.79
  -7  -2 -13   17.47    3.69
  -7   2 -13   17.03    2.65
  -7  -2 -13   17.37    2.74
  -7   2 -13   16.16    2.49
  -7   2 -11    3.37    2.90
  -7   2 -11    5.37    2.92
  -7   2 -11    7.08    2.21
  -7  -2 -11    8.67    2.33
  -7  -2 -11    5.71    3.01
  -7   2 -11    6.52    2.08
  -7   2  -9   42.99    4.46
  -7  -2  -9   37.69    4.27
  -7   2  -9   30.77    3.04
  -7  -2  -9   32.91    3.05
  -7   2  -9   35.38    4.22
  -7   2  -9   30.32    2.82
  -7   2  -7   20.12    3.26
  -7   2  -7   20.09    3.37
  -7   2  -7   15.00    2.19
  -7  -2  -7   20.61    2.39
  -7  -2  -7   18.59    3.28
  -7   2  -7   21.34    2.56
  -7   2  -5    7.76    2.79
  -7   2  -5   16.95    3.13
  -7  -2  -5   11.94    2.92
  -7   2  -5    7.81    1.93
  -7   2  -3    7.79    2.65
  -7  -2  -3    5.26    2.54
  -7   2  -3    3.44    2.43
  -7   2  -3    6.02    1.81
  -7  -2  -3    7.40    1.57
  -7  -2  -3    4.93    1.41
  -7   2  -1  101.42    6.15
  -7   2  -1  101.21    6.08
  -7  -2  -1   97.69    5.96
  -7   2  -1   95.52    4.85
  -7  -2  -1   97.35    4.30
  -7  -2  -1   99.12    4.44
  -7   2   1  119.61    6.70
  -7   2   1  120.43    6.64
  -7  -2   1  113.16    6.45
  -7   2   1  118.90    5.39
  -7  -2   1  107.73    4.63
  -7  -2   1  110.46    4.93
  -7   2   3   49.92    4.49
  -7   2   3   54.41    4.50
  -7  -2   3   58.30    4.65
  -7   2   3   60.64    3.68
  -7  -2   3   52.15    2.98
  -7   2   5   39.12    3.94
  -7   2   5   32.94    3.77
  -7  -2   5   30.19    3.64
  -7  -2   5   29.65    2.35
  -7   2   7   13.81    3.15
  -7  -2   7   14.53    2.86
  -7   2   7   14.47    2.93
  -7  -2   7   14.16    1.84
  -7   2   7   13.94    2.34
  -7   2   9    8.14    2.82
  -7   2   9    9.80    2.85
  -7  -2   9    8.52    2.56
  -7  -2   9    7.97    1.64
  -7   2   9    8.87    2.16
  -7   2  11  127.01    7.63
  -7  -2  11  126.69    6.38
  -7  -2  11  134.00    7.45
  -7   2  11  139.73    7.57
  -7  -2  11  135.87    5.56
  -7   2  11  124.60    6.04
  -7  -2  13    4.85    2.01
  -7   2  13   10.57    3.50
  -7   2  13    9.69    3.00
  -7  -2  13    5.31    2.66
  -7  -2  13    8.28    1.96
  -7   2  13    8.52    2.38
  -7   2  13    8.44    2.14
  -7   2  15    9.08    3.25
  -7   2  15   11.42    3.35
  -7  -2  15    8.47    2.93
  -7   2  15   14.00    2.59
  -7   2  15   10.83    2.26
  -7  -2  15   10.95    2.23
  -7   2  17   -1.21    3.06
  -7  -2  17   -0.90    2.57
  -7   2  17    2.57    2.92
  -7  -2  17    0.58    2.56
  -7   2  17    1.19    2.59
  -7  -2  17    0.94    1.84
  -7   2  17    0.63    2.18
  -7   2  17    2.73    1.93
  -7   2  19   42.87    5.12
  -7  -2  19   48.89    5.14
  -7   2  19   54.03    5.77
  -7   2  19   63.68    6.36
  -7  -2  19   45.18    5.16
  -7   2  19   47.24    5.32
  -7   2  19   59.73    4.25
  -7  -2  19   51.66    3.79
  -7   2  19   48.35    3.66
  -7   2  21    6.99    2.85
  -7  -2  21   12.45    3.22
  -7   2  21    5.63    3.56
  -7   2  21    5.66    3.71
  -7  -2  21   15.12    3.45
  -7   2  21   11.70    3.21
  -7  -2  21    8.38    2.34
  -7   2  21   10.57    2.80
  -7   2  21    7.85    2.21
  -7   2  23    9.53    3.35
  -7  -2  23   16.73    3.69
  -7   2  23   24.88    2.58
  -7  -2  23   18.04    2.81
  -7   2  23   15.88    3.21
  -7   2  23   21.80    4.10
  -7  -2  23   20.75    4.11
  -7   2  23   11.39    3.82
  -7   2  23   16.27    4.05
  -7  -2  25   -0.15    2.29
  -7   2  25    0.87    2.60
  -7   2  25    1.11    3.13
  -7  -2  27    2.19    2.13
  -7   2  27   -1.18    2.75
  -7  -2  29   42.57    3.48
  -7   2  29   40.34    3.72
  -7  -2  31   -0.83    1.84
  -7   2  31    3.57    2.25
  -7  -2  33   10.16    1.90
  -7   2  33   11.10    2.26
  -7  -2  35    1.05    1.28
  -7   2  35    3.11    1.61
  -7  -2  37   12.67    1.26
  -7   2  37   15.10    1.61
  -7   2  37   12.47    1.45
  -7   3 -30    6.66    1.27
  -7  -3 -30    6.89    1.27
  -7   3 -28    0.80    1.38
  -7  -3 -28    2.00    1.41
  -7   3 -26    3.86    1.98
  -7  -3 -26    2.73    1.76
  -7   3 -24   23.73    2.66
  -7  -3 -24   26.62    2.74
  -7   3 -22   21.10    2.62
  -7  -3 -22   28.15    2.95
  -7   3 -22   26.47    2.91
  -7   3 -22   26.47    2.64
  -7   3 -20  109.21    5.47
  -7   3 -20  105.31    5.49
  -7  -3 -20  110.34    5.57
  -7   3 -20  114.76    5.48
  -7   3 -18  108.37    5.44
  -7  -3 -18  105.90    5.60
  -7   3 -18  100.00    5.40
  -7   3 -18  108.89    5.43
  -7  -3 -16  149.44    6.96
  -7   3 -16  153.95    6.95
  -7   3 -16  144.14    8.82
  -7  -3 -16  155.43    9.13
  -7   3 -16  163.67    6.99
  -7   3 -16  168.21    7.04
  -7   3 -14    2.44    2.06
  -7   3 -14    2.02    2.09
  -7  -3 -14    3.64    2.08
  -7   3 -14    8.52    2.79
  -7  -3 -14    7.64    2.57
  -7   3 -14    3.51    2.23
  -7   3 -12   50.64    3.68
  -7  -3 -12   40.20    4.61
  -7   3 -12   50.31    4.72
  -7  -3 -12   48.79    3.63
  -7   3 -12   48.56    3.75
  -7   3 -10   86.78    6.38
  -7   3 -10   84.37    4.58
  -7  -3 -10   86.51    6.08
  -7   3 -10   82.87    6.05
  -7  -3 -10   83.18    4.54
  -7   3 -10   84.04    4.81
  -7   3  -8    2.01    2.59
  -7   3  -8    0.50    2.09
  -7  -3  -8    3.75    2.34
  -7   3  -8    2.34    1.79
  -7  -3  -8    7.78    2.09
  -7   3  -8    4.24    2.13
  -7   3  -6   19.52    3.54
  -7   3  -6   15.24    2.96
  -7  -3  -6   14.22    3.15
  -7   3  -6   16.53    2.27
  -7  -3  -6   18.61    2.30
  -7   3  -6   18.62    2.67
  -7   3  -6   17.56    2.63
  -7   3  -4   58.36    5.12
  -7   3  -4   54.36    4.55
  -7  -3  -4   54.07    4.47
  -7   3  -4   47.16    3.65
  -7   3  -4   48.67    3.44
  -7   3  -2   31.06    4.09
  -7   3  -2   29.51    3.58
  -7  -3  -2   25.32    3.41
  -7   3  -2   33.23    3.07
  -7   3  -2   29.42    2.84
  -7   3   0   38.93    4.43
  -7   3   0   43.28    4.11
  -7  -3   0   53.31    4.25
  -7   3   0   46.56    3.28
  -7  -3   0   46.58    2.96
  -7   3   2  242.42   11.09
  -7   3   2  258.86   10.68
  -7  -3   2  255.57   10.55
  -7   3   2  254.88    9.18
  -7   3   4    3.58    2.62
  -7  -3   4    5.32    2.27
  -7   3   4    3.46    2.22
  -7   3   4    3.53    2.06
  -7   3   4    3.24    1.70
  -7   3   6   44.96    4.17
  -7  -3   6   55.21    4.37
  -7   3   6   49.10    4.63
  -7   3   6   48.69    3.03
  -7   3   6   52.39    3.78
  -7   3   6   52.58    3.44
  -7   3   8   10.51    2.98
  -7   3   8   13.57    2.83
  -7  -3   8   10.36    2.88
  -7   3   8   12.28    2.16
  -7   3   8   12.46    2.55
  -7  -3  10   60.12    4.80
  -7   3  10   57.45    4.67
  -7   3  10   63.52    5.41
  -7   3  10   59.25    3.54
  -7   3  10   57.12    3.87
  -7   3  10   50.93    3.81
  -7  -3  12    1.74    2.26
  -7   3  12    1.52    2.32
  -7   3  12    2.77    1.73
  -7   3  12    3.18    2.16
  -7   3  12    2.94    2.16
  -7   3  14   93.22    6.30
  -7  -3  14   83.85    5.94
  -7   3  14   88.85    4.46
  -7   3  14   76.29    4.70
  -7   3  14   87.27    4.93
  -7  -3  16   43.46    4.70
  -7   3  16   42.98    4.67
  -7   3  16   39.24    4.48
  -7  -3  16   47.30    4.58
  -7   3  16   51.78    5.72
  -7   3  16   46.74    3.18
  -7   3  16   43.29    3.43
  -7   3  16   50.21    3.84
  -7   3  18   15.82    3.43
  -7  -3  18   16.93    3.44
  -7   3  18   13.84    3.84
  -7  -3  18   16.07    3.58
  -7   3  18   14.55    3.37
  -7  -3  18   15.48    2.22
  -7   3  18   21.78    3.06
  -7   3  18   20.41    2.62
  -7  -3  20    9.05    3.07
  -7   3  20    8.33    3.22
  -7   3  20   11.32    3.58
  -7   3  20   11.52    3.57
  -7   3  20    7.64    3.13
  -7  -3  20   11.15    3.40
  -7  -3  20   10.19    2.16
  -7   3  20   10.92    2.83
  -7   3  20   10.99    2.21
  -7   3  22   20.67    3.85
  -7  -3  22   20.19    3.80
  -7   3  22   29.61    3.49
  -7  -3  22   22.59    2.56
  -7  -3  22   16.03    3.72
  -7   3  22   26.24    4.08
  -7   3  22   22.87    4.23
  -7  -3  24    1.41    1.85
  -7   3  24    2.48    2.41
  -7  -3  26   15.03    2.31
  -7   3  26   14.64    2.77
  -7  -3  28    8.44    1.95
  -7   3  28    8.65    2.57
  -7  -3  30    3.24    1.65
  -7   3  30    6.32    2.23
  -7  -3  32   20.68    1.93
  -7   3  32   25.90    2.54
  -7   3  34    4.31    1.56
  -7   3  34    5.18    1.63
  -7  -3  36   40.94    1.90
  -7   3  36   46.73    2.33
  -7   4 -29    5.22    1.22
  -7   4 -27    4.60    1.58
  -7   4 -25    8.28    2.10
  -7   4 -23   47.60    3.26
  -7  -4 -23   44.73    2.79
  -7   4 -21   35.59    3.13
  -7   4 -21   34.91    3.01
  -7  -4 -21   40.07    2.83
  -7   4 -19   22.25    2.97
  -7   4 -19   23.71    2.91
  -7  -4 -19   28.90    2.61
  -7   4 -17  256.59    9.85
  -7   4 -17  260.22    9.88
  -7  -4 -17  253.08    9.15
  -7   4 -15  220.27    8.50
  -7   4 -15  210.44    8.40
  -7   4 -15  185.18    7.63
  -7  -4 -15  190.42    7.63
  -7   4 -13    6.09    2.40
  -7   4 -13    2.35    2.25
  -7   4 -13    4.71    1.94
  -7  -4 -13    3.66    1.85
  -7   4 -11  123.18    6.15
  -7   4 -11  118.64    5.49
  -7  -4 -11  124.89    5.56
  -7   4 -11  107.61    6.96
  -7   4  -9   40.80    4.81
  -7   4  -9   39.16    3.61
  -7   4  -9   45.05    3.22
  -7   4  -9   34.89    3.98
  -7   4  -7   22.89    3.94
  -7   4  -7   18.48    2.83
  -7   4  -7   17.79    3.11
  -7   4  -7   16.70    2.27
  -7   4  -5   84.05    6.38
  -7   4  -5   78.04    5.46
  -7   4  -5   84.76    4.23
  -7   4  -5   90.35    5.21
  -7   4  -3   33.13    2.72
  -7   4  -3   30.25    3.48
  -7   4  -3   30.91    2.94
  -7   4  -1    4.62    2.06
  -7   4  -1    2.83    1.91
  -7   4   1  164.31    7.97
  -7   4   1  188.70    7.70
  -7   4   1  169.21    6.93
  -7   4   3   53.94    4.18
  -7   4   3   59.72    4.20
  -7   4   3   51.82    3.54
  -7   4   3   57.03    3.62
  -7   4   5   50.28    3.26
  -7   4   5   51.14    4.26
  -7   4   5   58.45    3.59
  -7   4   5   69.77    4.40
  -7   4   5   62.06    3.74
  -7   4   7   57.01    4.15
  -7   4   7   51.69    3.55
  -7   4   7   47.93    4.26
  -7   4   7   47.63    3.37
  -7   4   7   51.03    4.99
  -7   4   7   49.30    3.26
  -7   4   9   78.59    5.27
  -7   4   9   84.06    6.20
  -7   4   9   82.69    4.51
  -7   4   9   76.14    4.05
  -7   4   9   73.63    4.71
  -7   4   9   81.54    4.41
  -7   4  11    5.62    2.36
  -7   4  11    3.64    2.16
  -7   4  11    4.26    2.91
  -7   4  11    1.33    2.99
  -7   4  11    5.60    1.99
  -7   4  11    6.36    1.68
  -7   4  11    4.29    2.15
  -7   4  11    4.56    1.96
  -7   4  13   26.23    3.61
  -7   4  13   27.64    3.65
  -7   4  13   28.12    4.31
  -7   4  13   33.44    4.82
  -7   4  13   34.87    3.13
  -7   4  13   37.73    3.27
  -7   4  13   29.48    3.13
  -7   4  15   30.09    3.77
  -7   4  15   41.65    3.52
  -7   4  15   28.91    3.08
  -7   4  15   30.43    4.83
  -7   4  15   37.39    4.71
  -7   4  15   34.10    3.02
  -7   4  17   54.20    3.94
  -7   4  17   49.63    3.53
  -7   4  17   49.59    5.35
  -7   4  17   42.46    5.43
  -7   4  17   55.41    3.74
  -7   4  17   46.93    3.53
  -7   4  19   88.56    5.07
  -7   4  19   76.00    6.85
  -7   4  19   86.58    7.05
  -7   4  19   99.91    4.83
  -7   4  19   80.52    4.58
  -7   4  21   10.67    2.20
  -7   4  21   12.53    2.57
  -7   4  21   10.70    2.19
  -7   4  23   14.09    2.14
  -7   4  23   10.27    2.15
  -7   4  23   14.87    2.69
  -7   4  25   10.40    2.39
  -7   4  27    8.96    2.15
  -7   4  29    4.65    2.26
  -7   4  31   12.48    2.13
  -7   4  33    3.62    1.49
  -7   4  35   19.39    1.58
  -7   5 -28   12.84    1.43
  -7   5 -26   45.72    2.75
  -7   5 -24   22.92    2.34
  -7   5 -22   69.10    3.94
  -7   5 -22   70.04    4.04
  -7   5 -20   84.40    4.68
  -7   5 -18   54.15    3.82
  -7   5 -18   52.99    3.83
  -7   5 -16   21.90    2.93
  -7   5 -16   24.09    3.08
  -7   5 -14  110.25    5.71
  -7   5 -14  103.41    5.76
  -7   5 -12   10.02    2.56
  -7   5 -12    9.77    2.64
  -7   5 -10    7.65    2.58
  -7   5 -10    5.60    2.38
  -7   5  -8  170.89    7.83
  -7   5  -8  176.56    9.54
  -7   5  -6   32.45    4.40
  -7   5  -4    7.57    3.19
  -7   5  -2  165.00    7.40
  -7   5  -2  151.52    6.83
  -7   5  -2  144.23    8.64
  -7   5   0   80.99    4.34
  -7   5   0   87.06    5.26
  -7   5   0   78.64    4.70
  -7   5   0   71.56    5.97
  -7   5   2   40.33    3.10
  -7   5   2   41.15    3.78
  -7   5   2   36.93    3.31
  -7   5   2   39.15    4.63
  -7   5   4   24.34    2.55
  -7   5   4   25.73    3.24
  -7   5   4   24.85    3.89
  -7   5   4   24.50    2.82
  -7   5   6   50.78    3.42
  -7   5   6   52.18    4.15
  -7   5   6   45.93    5.06
  -7   5   6   55.81    3.93
  -7   5   6   48.29    3.49
  -7   5   6   49.54    3.34
  -7   5   8   21.56    3.00
  -7   5   8   16.08    2.36
  -7   5   8   24.48    3.86
  -7   5   8   17.60    3.59
  -7   5   8   21.40    2.59
  -7   5   8   24.40    2.85
  -7   5   8   21.29    2.58
  -7   5  10   36.85    3.05
  -7   5  10   31.80    3.33
  -7   5  10   39.28    4.62
  -7   5  10   28.67    4.43
  -7   5  10   35.52    2.97
  -7   5  10   34.16    3.29
  -7   5  10   40.34    3.39
  -7   5  12   98.20    4.84
  -7   5  12   87.45    4.93
  -7   5  12   78.08    6.64
  -7   5  12   91.04    6.91
  -7   5  12   99.42    4.74
  -7   5  12   90.42    4.98
  -7   5  12   95.52    5.34
  -7   5  14   26.35    2.82
  -7   5  14   31.56    2.91
  -7   5  14   22.60    4.18
  -7   5  14   22.45    4.08
  -7   5  14   25.40    3.04
  -7   5  14   31.17    2.71
  -7   5  14   27.94    3.30
  -7   5  16   93.68    4.99
  -7   5  16   86.85    4.57
  -7   5  18   53.35    4.19
  -7   5  18   56.53    4.38
  -7   5  18   66.20    4.15
  -7   5  18   53.01    3.61
  -7   5  20   29.97    3.08
  -7   5  20   33.09    3.27
  -7   5  20   32.47    3.59
  -7   5  22    0.72    1.82
  -7   5  22    5.63    2.46
  -7   5  22    1.45    1.79
  -7   5  24   16.07    2.03
  -7   5  28   17.25    2.31
  -7   5  30    5.83    1.69
  -7   5  32   15.66    1.62
  -7   5  34   30.54    1.59
  -7   6 -27   33.46    1.70
  -7   6 -25   76.13    3.25
  -7   6 -23   31.61    2.26
  -7   6 -23   33.95    2.40
  -7   6 -21   38.94    2.83
  -7   6 -21   43.02    2.87
  -7   6 -19   38.32    3.06
  -7   6 -19   35.32    2.94
  -7   6 -17   22.69    2.74
  -7   6 -17   20.63    2.71
  -7   6 -17   18.45    2.72
  -7   6 -17   22.65    2.81
  -7   6 -15    5.09    2.42
  -7   6 -15    5.95    2.45
  -7   6 -13  118.74    5.89
  -7   6 -13  121.45    6.07
  -7   6 -11    4.82    2.38
  -7   6 -11    6.43    2.75
  -7   6 -11    5.90    2.77
  -7   6  -9   10.07    2.90
  -7   6  -9   16.66    2.89
  -7   6  -7   26.09    3.44
  -7   6  -7   29.85    3.16
  -7   6  -5   70.39    4.69
  -7   6  -5   68.26    4.79
  -7   6  -3   19.67    3.07
  -7   6  -3   16.20    3.20
  -7   6  -1  173.12    7.56
  -7   6  -1  185.30    8.10
  -7   6   1   44.31    3.71
  -7   6   1   44.49    3.69
  -7   6   1   45.51    4.06
  -7   6   3    6.50    2.59
  -7   6   3    2.34    2.17
  -7   6   3    4.63    2.50
  -7   6   5  307.35   10.91
  -7   6   5  294.34   10.56
  -7   6   5  281.71   10.98
  -7   6   7   48.32    3.32
  -7   6   7   45.63    3.50
  -7   6   7   47.58    3.77
  -7   6   7   38.73    3.73
  -7   6   9   57.83    3.73
  -7   6   9   54.13    3.63
  -7   6   9   62.16    4.24
  -7   6  11   48.86    3.81
  -7   6  11   54.28    3.56
  -7   6  11   44.75    4.58
  -7   6  11   53.57    3.79
  -7   6  13   92.14    4.69
  -7   6  13   97.42    5.16
  -7   6  13   96.69    5.19
  -7   6  13   89.47    5.72
  -7   6  15    8.57    1.99
  -7   6  15    7.10    2.34
  -7   6  15    8.40    2.47
  -7   6  15    6.81    2.77
  -7   6  17   53.25    3.73
  -7   6  17   53.16    3.28
  -7   6  17   53.92    4.02
  -7   6  17   49.99    3.90
  -7   6  19   38.13    3.16
  -7   6  19   32.61    3.25
  -7   6  19   38.54    3.23
  -7   6  21    4.08    1.79
  -7   6  21    5.10    2.23
  -7   6  23   18.91    2.58
  -7   6  23   11.86    1.78
  -7   6  29   40.62    2.37
  -7   6  31   28.71    1.62
  -7   7 -22   32.85    1.90
  -7   7 -20   45.25    2.46
  -7   7 -20   46.79    2.51
  -7   7 -18   20.29    2.01
  -7   7 -18   23.49    2.09
  -7   7 -18   25.02    2.18
  -7   7 -16   18.35    2.24
  -7   7 -16   18.77    2.19
  -7   7 -16   19.62    2.17
  -7   7 -14   63.09    3.87
  -7   7 -14   74.51    3.97
  -7   7 -14   74.24    4.12
  -7   7 -12   95.96    4.76
  -7   7 -12  116.97    5.19
  -7   7 -10   34.64    3.04
  -7   7  -8   46.16    3.58
  -7   7  -8   45.40    3.43
  -7   7  -8   46.54    3.60
  -7   7  -8   42.46    3.82
  -7   7  -6   18.62    2.81
  -7   7  -6   27.63    3.20
  -7   7  -6   26.31    2.95
  -7   7  -6   26.90    3.16
  -7   7  -4   89.40    4.99
  -7   7  -4   89.13    5.06
  -7   7  -4  100.58    5.20
  -7   7  -4  101.06    5.59
  -7   7  -4   97.48    5.25
  -7   7  -2   71.52    4.74
  -7   7  -2   75.46    4.48
  -7   7  -2   72.46    4.45
  -7   7  -2   76.42    4.59
  -7   7  -2   74.93    4.84
  -7   7   0   15.92    3.12
  -7   7   0   19.27    2.82
  -7   7   0   21.62    2.86
  -7   7   0   18.46    2.92
  -7   7   2   14.33    3.18
  -7   7   2   12.97    2.62
  -7   7   2   10.87    2.52
  -7   7   4   85.54    5.67
  -7   7   4   84.31    4.96
  -7   7   6   58.99    4.10
  -7   7   6   57.27    3.78
  -7   7   8   32.87    2.93
  -7   7   8   32.93    3.25
  -7   7  10   36.03    3.92
  -7   7  10   33.81    3.20
  -7   7  10   34.49    2.98
  -7   7  12   21.68    3.32
  -7   7  12   19.22    2.49
  -7   7  12   22.22    2.50
  -7   7  12   24.88    2.87
  -7   7  14   21.82    2.59
  -7   7  14   21.16    2.94
  -7   7  14   25.00    2.73
  -7   7  14   23.62    2.41
  -7   7  16   82.48    4.42
  -7   7  16   95.66    4.90
  -7   7  16   95.81    4.21
  -7   7  16   86.41    4.58
  -7   7  18    4.86    1.93
  -7   7  18    4.22    1.82
  -7   7  18    2.99    1.76
  -7   7  18    2.57    1.34
  -7   7  20   44.71    3.03
  -7   7  20   41.48    2.78
  -7   7  22   38.14    2.60
  -7   7  22   29.64    2.08
  -7   7  24    4.82    1.39
  -7   8 -15   73.84    3.16
  -7   8 -13   44.83    2.67
  -7   8 -13   39.44    2.48
  -7   8 -11  135.96    5.35
  -7   8 -11  120.63    5.05
  -7   8  -9   75.48    3.91
  -7   8  -7   27.36    2.58
  -7   8  -7   24.48    2.27
  -7   8  -5  102.86    4.82
  -7   8  -5  105.59    4.84
  -7   8  -5   98.49    4.60
  -7   8  -3   41.28    3.08
  -7   8  -3   45.55    3.20
  -7   8  -3   40.50    3.00
  -7   8  -1   23.05    2.49
  -7   8  -1   21.50    2.56
  -7   8  -1   23.66    2.48
  -7   8   1    6.63    1.97
  -7   8   1    6.93    1.98
  -7   8   1    8.68    2.13
  -7   8   3   33.90    2.88
  -7   8   3   30.35    2.72
  -7   8   3   24.54    2.89
  -7   8   5   22.18    2.41
  -7   8   5   17.29    2.69
  -7   8   7   82.01    4.04
  -7   8   7   72.93    4.48
  -7   8   9   35.44    2.87
  -7   8   9   41.34    2.77
  -7   8  11   14.10    2.19
  -7   8  11   14.67    1.92
  -7   8  11   13.11    2.32
  -7   8  13  120.47    5.18
  -7   8  13  121.16    4.87
  -7   8  13  130.14    5.46
  -7   8  15   17.71    1.79
  -7   8  15   18.03    2.02
  -7   8  15   21.29    2.17
  -7   8  17   24.10    1.70
  -7   8  17   32.93    2.21
  -7   8  19   19.93    1.56
  -7   8  21   24.52    1.55
  -7   9  -8   54.32    2.44
  -7   9  -2   19.45    1.79
  -7   9   0   14.31    1.64
  -7   9   2   49.67    2.62
  -7   9   2   40.87    2.48
  -7   9   4   35.97    2.27
  -7   9   4   38.94    2.34
  -7   9   4   33.94    2.19
  -7   9   6   29.06    2.03
  -7   9   6   29.49    2.06
  -7   9   6   25.72    1.97
  -7   9   8   54.01    2.81
  -7   9   8   60.96    2.74
  -7   9   8   58.76    2.86
  -7   9  10   21.31    1.59
  -7   9  12   18.49    1.53
  -6   0 -38  203.76    6.31
  -6   0 -36  142.72    5.25
  -6   0 -34   59.00    3.41
  -6   0 -32  276.11    9.82
  -6   0 -30  387.19   13.22
  -6   0 -28  383.59   13.45
  -6   0 -26  638.50   20.52
  -6   0 -24  376.30   13.62
  -6   0 -22 1449.61   42.40
  -6   0 -20 1095.60   33.05
  -6   0 -20 1118.28   36.84
  -6   0 -18  318.10   11.80
  -6   0 -18  322.01   14.63
  -6   0 -16  249.08   11.89
  -6   0 -16  244.86    9.54
  -6   0 -14  608.83   19.23
  -6   0 -14  630.94   22.05
  -6   0 -12  384.04   14.94
  -6   0 -12  375.31   12.61
  -6   0 -10  374.34   12.14
  -6   0 -10  366.13   14.20
  -6   0 -10  354.55   13.07
  -6   0  -8  359.32   11.83
  -6   0  -8  382.61   13.98
  -6   0  -8  369.44   13.03
  -6   0  -6  603.41   19.74
  -6   0  -6  573.97   18.71
  -6   0  -4 1024.77   30.25
  -6   0  -4  952.89   29.18
  -6   0  -2 1869.52   52.55
  -6   0  -2 1796.49   51.67
  -6   0   0  643.98   20.57
  -6   0   0  631.09   19.89
  -6   0   2  214.05    8.86
  -6   0   2  201.88    8.22
  -6   0   4 1546.19   44.42
  -6   0   4 1516.69   43.83
  -6   0   6  107.66    5.75
  -6   0   6   94.67    5.25
  -6   0   8  966.83   29.13
  -6   0   8  927.60   28.58
  -6   0  10  188.13    8.54
  -6   0  10  187.81    6.89
  -6   0  12  672.94   22.42
  -6   0  12  687.90   20.38
  -6   0  14  171.02    8.64
  -6   0  14  182.22    7.02
  -6   0  16  349.64   13.09
  -6   0  16  383.50   12.51
  -6   0  18  639.83   21.74
  -6   0  18  672.78   20.92
  -6   0  20  194.25    9.02
  -6   0  20  229.53   11.10
  -6   0  20  214.17    8.56
  -6   0  22  527.82   19.92
  -6   0  22  531.24   20.24
  -6   0  22  500.34   16.96
  -6   0  24  124.80    8.46
  -6   0  24  146.08    9.07
  -6   0  24  126.02    6.48
  -6   0  26  316.35   14.28
  -6   0  26  331.62   14.98
  -6   0  26  313.53   11.94
  -6   0  28  260.45   12.35
  -6   0  28  253.47   12.74
  -6   0  28  261.72    9.14
  -6   0  28  248.36   10.20
  -6   0  30  325.30   12.02
  -6   0  32  167.41    7.48
  -6   0  34  128.56    6.08
  -6   0  36  161.69    6.59
  -6   0  38  107.45    4.61
  -6   0  40  113.03    4.23
  -6   0  40  104.46    4.13
  -6   1 -37   53.70    2.43
  -6  -1 -37   53.11    2.45
  -6   1 -35  159.47    5.77
  -6  -1 -35  153.02    5.73
  -6  -1 -33  161.11    6.28
  -6   1 -33  152.96    6.17
  -6  -1 -31  106.51    5.38
  -6   1 -31  119.17    5.48
  -6   1 -29  509.43   16.55
  -6  -1 -29  510.76   16.59
  -6   1 -27  233.88    9.46
  -6  -1 -27  241.70    9.54
  -6   1 -25  534.39   17.64
  -6  -1 -25  524.30   17.58
  -6  -1 -23  564.20   18.57
  -6   1 -23  556.47   18.54
  -6   1 -21 1361.39   40.12
  -6  -1 -21 1375.29   40.17
  -6  -1 -19  370.45   13.22
  -6   1 -19  360.60   13.11
  -6   1 -19  361.64   15.97
  -6  -1 -19  380.49   16.23
  -6   1 -17  179.18    7.93
  -6  -1 -17  183.97    7.92
  -6   1 -17  178.01   10.01
  -6  -1 -17  195.13   10.31
  -6   1 -15  287.54   12.94
  -6  -1 -15  293.97   13.15
  -6  -1 -15  294.86   10.70
  -6   1 -15  292.65   10.66
  -6  -1 -13  339.98   11.51
  -6   1 -13  334.77   11.51
  -6   1 -13  348.77   13.91
  -6  -1 -13  316.40   13.50
  -6   1 -13  319.08   10.81
  -6   1 -11  423.33   13.76
  -6  -1 -11  465.25   16.62
  -6   1 -11  429.39   16.31
  -6  -1 -11  458.50   14.34
  -6   1 -11  456.25   14.32
  -6   1 -11  430.68   15.88
  -6   1  -9  403.80   12.99
  -6   1  -9  412.15   13.32
  -6   1  -9  410.10   15.36
  -6  -1  -9  441.90   15.58
  -6  -1  -9  419.11   13.33
  -6   1  -9  427.71   15.06
  -6   1  -7  367.42   11.88
  -6   1  -7  374.81   12.14
  -6   1  -7  388.60   14.11
  -6  -1  -7  400.06   14.30
  -6   1  -7  404.07   13.95
  -6  -1  -7  359.90   12.52
  -6   1  -5  795.13   23.60
  -6   1  -5  840.67   25.72
  -6  -1  -5  866.67   25.87
  -6  -1  -5  785.50   24.11
  -6   1  -5  817.28   25.36
  -6   1  -3  839.91   26.09
  -6  -1  -3  888.53   26.25
  -6   1  -3  808.08   25.69
  -6  -1  -3  823.72   24.72
  -6   1  -1  921.42   27.87
  -6  -1  -1  930.16   27.84
  -6  -1  -1  893.82   26.61
  -6   1  -1  893.81   27.62
  -6   1   1  819.51   25.76
  -6  -1   1  848.62   25.94
  -6  -1   1  849.24   24.82
  -6   1   1  823.07   25.62
  -6  -1   3  252.38    9.98
  -6   1   3  247.42    9.90
  -6   1   3  249.60    9.85
  -6  -1   3  246.41    9.06
  -6   1   5  720.33   22.90
  -6  -1   5  748.07   22.97
  -6  -1   5  716.40   22.03
  -6   1   5  713.36   22.74
  -6   1   7  532.76   17.71
  -6  -1   7  538.76   17.76
  -6   1   7  518.72   17.55
  -6  -1   7  519.00   16.89
  -6   1   9  418.16   13.17
  -6   1   9  408.04   13.27
  -6   1   9  437.76   15.08
  -6  -1   9  428.87   15.03
  -6   1   9  417.61   14.96
  -6  -1  11  311.57   10.28
  -6   1  11  308.06   10.43
  -6   1  11  299.61   10.51
  -6   1  11  324.88   12.37
  -6   1  11  321.73   12.32
  -6  -1  11  329.78   12.35
  -6   1  13  631.37   20.79
  -6  -1  13  618.03   20.66
  -6   1  13  647.66   20.28
  -6   1  13  624.85   18.66
  -6  -1  13  613.36   18.42
  -6   1  13  555.11   18.42
  -6   1  15  206.77    9.64
  -6  -1  15  208.85    9.64
  -6   1  15  211.64    9.19
  -6   1  15  215.04    8.00
  -6  -1  15  205.90    7.74
  -6   1  15  187.68    7.64
  -6   1  17  157.81    7.83
  -6  -1  17  158.68    6.63
  -6   1  17  156.40    6.73
  -6   1  17  138.57    6.29
  -6  -1  17  166.37    8.71
  -6   1  17  167.06    8.69
  -6   1  19  487.29   18.09
  -6  -1  19  520.85   16.60
  -6   1  19  510.85   16.71
  -6   1  19  491.98   16.17
  -6  -1  19  553.78   19.59
  -6   1  19  548.82   19.57
  -6   1  21  258.22   11.63
  -6  -1  21  272.49   10.36
  -6   1  21  279.97   10.57
  -6   1  21  272.77    9.85
  -6   1  21  300.24   13.49
  -6   1  21  284.07   13.01
  -6  -1  21  296.10   13.14
  -6   1  23  226.98   10.91
  -6   1  23  232.05    9.73
  -6   1  23  257.95    9.06
  -6  -1  23  233.78    9.55
  -6   1  23  247.16   12.43
  -6  -1  23  253.22   11.78
  -6  -1  23  261.44   12.47
  -6   1  23  267.11   12.60
  -6  -1  25  498.55   18.48
  -6   1  25  511.19   19.56
  -6  -1  25  500.21   19.45
  -6   1  25  500.73   19.45
  -6   1  25  451.41   16.16
  -6   1  25  498.96   15.09
  -6  -1  25  465.39   16.03
  -6   1  27  201.48   10.94
  -6  -1  27  204.57    8.71
  -6   1  27  198.10   11.03
  -6  -1  27  201.11   10.98
  -6  -1  29  259.61   10.18
  -6  -1  31  205.49    8.53
  -6  -1  33  182.91    7.63
  -6  -1  35  103.05    5.02
  -6  -1  37  111.07    4.80
  -6  -1  39  140.60    5.15
  -6  -1  41  100.56    3.55
  -6   1  41   99.68    3.56
  -6  -2 -36  167.91    5.49
  -6   2 -34   82.13    3.65
  -6  -2 -34   83.09    3.66
  -6   2 -32  280.74    9.44
  -6  -2 -32  281.29    9.47
  -6   2 -30  153.43    5.87
  -6   2 -30  165.14    6.57
  -6  -2 -30  152.59    6.45
  -6   2 -28  294.53   10.32
  -6   2 -28  299.77   10.76
  -6  -2 -28  315.82   10.90
  -6   2 -26  368.87   12.98
  -6   2 -26  403.64   13.44
  -6  -2 -26  399.51   13.48
  -6   2 -24  392.58   13.78
  -6  -2 -24  407.34   13.94
  -6   2 -22  481.04   16.09
  -6  -2 -22  478.46   16.14
  -6   2 -20  213.27    8.19
  -6   2 -20  208.21    8.77
  -6  -2 -20  217.67    8.92
  -6   2 -18  549.70   17.40
  -6  -2 -18  539.08   17.94
  -6   2 -18  554.99   17.95
  -6   2 -18  560.21   20.99
  -6  -2 -18  551.08   20.97
  -6   2 -18  567.04   17.38
  -6   2 -16   59.30    4.13
  -6  -2 -16   61.90    4.24
  -6   2 -16   64.79    5.80
  -6  -2 -16   60.67    5.64
  -6   2 -16   61.57    3.72
  -6   2 -16   63.37    3.77
  -6   2 -14  262.26    9.75
  -6   2 -14  261.45   11.85
  -6  -2 -14  268.07   12.01
  -6  -2 -14  273.54    9.87
  -6   2 -14  261.36    9.43
  -6   2 -12  290.51   10.22
  -6   2 -12  300.45   10.46
  -6  -2 -12  307.29   10.53
  -6   2 -12  303.24   12.55
  -6  -2 -12  298.20   12.59
  -6   2 -12  299.78   12.57
  -6   2 -10   88.21    4.53
  -6  -2 -10   92.43    5.93
  -6   2 -10  102.41    4.71
  -6   2 -10   91.68    5.93
  -6  -2 -10   94.58    4.62
  -6   2 -10   95.43    6.19
  -6   2  -8  811.15   24.12
  -6   2  -8  835.73   26.31
  -6   2  -8  812.24   24.11
  -6  -2  -8  826.71   26.30
  -6  -2  -8  834.51   24.16
  -6   2  -8  835.86   26.56
  -6   2  -6  290.45   10.01
  -6   2  -6  298.71   11.71
  -6  -2  -6  312.80   11.85
  -6   2  -6  299.57   11.91
  -6   2  -4  894.80   26.11
  -6   2  -4  898.38   26.08
  -6   2  -4  874.24   27.82
  -6  -2  -4  923.06   28.02
  -6   2  -4  935.22   28.31
  -6   2  -2  836.21   25.31
  -6   2  -2  888.57   25.27
  -6   2  -2  897.02   27.07
  -6  -2  -2  879.94   27.00
  -6   2  -2  890.43   27.28
  -6   2   0  851.38   24.44
  -6   2   0  839.77   24.28
  -6   2   0  823.88   25.89
  -6  -2   0  817.85   25.86
  -6   2   0  856.00   26.26
  -6   2   2  581.99   17.58
  -6   2   2  599.37   19.25
  -6  -2   2  616.48   19.35
  -6  -2   2  567.67   17.61
  -6   2   2  607.87   19.56
  -6   2   4  307.52   10.24
  -6   2   4  313.41   11.73
  -6  -2   4  319.72   11.73
  -6   2   4  316.56   12.01
  -6  -2   4  316.65   10.49
  -6   2   6  837.46   24.37
  -6   2   6  828.97   24.53
  -6  -2   6  850.74   26.10
  -6   2   6  835.64   26.05
  -6   2   6  858.52   26.48
  -6  -2   6  843.46   24.84
  -6   2   8  382.26   12.12
  -6   2   8  373.34   12.25
  -6   2   8  378.37   13.74
  -6  -2   8  375.97   13.66
  -6   2   8  367.56   13.93
  -6  -2   8  376.50   12.65
  -6   2  10  313.88   10.43
  -6   2  10  306.74   10.49
  -6   2  10  309.24   12.35
  -6   2  10  313.21   12.10
  -6  -2  10  309.88   11.98
  -6   2  12  298.03   11.69
  -6  -2  12  277.48    9.35
  -6   2  12  282.11    9.78
  -6   2  12  261.58    9.64
  -6   2  12  299.55   11.91
  -6  -2  12  278.92   11.36
  -6   2  12  276.65   11.40
  -6   2  14  245.28   10.59
  -6  -2  14  249.60    8.53
  -6   2  14  244.71    8.89
  -6   2  14  225.14    8.61
  -6   2  14  236.32   10.83
  -6   2  14  248.98   10.67
  -6  -2  14  225.84   10.26
  -6   2  16  507.33   18.19
  -6   2  16  514.02   16.14
  -6  -2  16  512.09   15.76
  -6   2  16  502.17   18.21
  -6  -2  16  502.58   18.12
  -6  -2  16  543.51   18.42
  -6   2  16  543.80   18.48
  -6   2  18   90.38    6.45
  -6  -2  18   93.27    6.47
  -6  -2  18  103.88    5.02
  -6   2  18   97.61    5.30
  -6   2  18   93.19    4.74
  -6   2  18   98.60    7.24
  -6   2  18  110.90    6.99
  -6  -2  18  106.76    6.87
  -6   2  18  110.24    6.81
  -6  -2  20  335.20   11.81
  -6   2  20  333.54   12.11
  -6   2  20  344.29   11.45
  -6   2  20  341.68   15.17
  -6   2  20  350.65   14.53
  -6  -2  20  337.70   14.36
  -6   2  20  340.02   14.21
  -6  -2  22  370.22   12.82
  -6   2  22  371.01   13.24
  -6   2  22  386.17   12.21
  -6   2  22  365.84   16.13
  -6   2  22  360.98   15.45
  -6  -2  22  357.26   15.38
  -6   2  22  340.01   14.90
  -6  -2  24  141.60    6.76
  -6   2  24  154.29    7.31
  -6   2  24  166.24    9.84
  -6  -2  24  171.76    9.45
  -6   2  24  144.06    9.04
  -6   2  24  129.52    8.34
  -6  -2  26  395.26   13.99
  -6   2  26  399.64   14.40
  -6   2  26  426.80   17.43
  -6   2  26  373.30   16.16
  -6   2  26  461.40   17.43
  -6  -2  26  439.11   17.14
  -6  -2  28  218.06    8.86
  -6   2  28  219.07    9.23
  -6  -2  30  184.08    7.76
  -6   2  30  185.83    8.09
  -6  -2  32  284.29   10.23
  -6   2  32  286.76   10.56
  -6  -2  34  167.91    6.75
  -6   2  34  175.24    7.06
  -6  -2  36   33.49    2.55
  -6   2  36   35.43    2.80
  -6  -2  38  108.43    4.12
  -6   2  38  107.21    4.34
  -6   2  38  103.21    3.99
  -6  -2  40  145.37    4.88
  -6   2  40  167.07    5.14
  -6  -3 -33  185.41    6.11
  -6   3 -31  281.30    9.14
  -6  -3 -31  286.64    9.21
  -6   3 -29  314.78   10.52
  -6  -3 -29  312.72   10.38
  -6   3 -27  299.04   10.49
  -6  -3 -27  290.81   10.19
  -6   3 -27  298.09   10.23
  -6   3 -25  411.80   13.27
  -6   3 -25  388.87   13.30
  -6  -3 -25  411.88   13.44
  -6   3 -23  621.09   19.51
  -6  -3 -23  642.94   19.56
  -6   3 -23  609.18   19.39
  -6   3 -21   71.27    4.47
  -6   3 -21   71.48    4.49
  -6  -3 -21   71.94    4.48
  -6   3 -21   67.14    4.26
  -6   3 -19  448.26   15.10
  -6   3 -19  470.67   15.14
  -6   3 -19  447.17   15.07
  -6  -3 -19  452.00   15.08
  -6   3 -17  496.38   15.78
  -6   3 -17  495.47   15.70
  -6  -3 -17  456.31   15.54
  -6   3 -17  459.46   15.56
  -6   3 -15  233.17    9.06
  -6   3 -15  251.48    9.21
  -6  -3 -15  238.51    9.05
  -6   3 -15  237.00    9.05
  -6   3 -15  234.87   11.18
  -6  -3 -15  227.13   11.08
  -6   3 -13  109.18    5.43
  -6  -3 -13  109.60    5.29
  -6   3 -13  112.33    6.88
  -6  -3 -13  107.93    6.87
  -6   3 -13  107.43    5.21
  -6   3 -11  517.33   18.59
  -6   3 -11  491.25   15.77
  -6   3 -11  481.15   15.48
  -6  -3 -11  496.92   15.55
  -6   3 -11  495.92   17.70
  -6  -3 -11  484.27   17.65
  -6   3  -9  451.07   16.67
  -6   3  -9  431.28   14.25
  -6   3  -9  444.56   15.88
  -6  -3  -9  441.78   15.93
  -6  -3  -9  434.62   13.93
  -6   3  -9  445.15   13.96
  -6   3  -7  144.79    7.81
  -6   3  -7  141.17    6.12
  -6   3  -7  144.83    6.09
  -6   3  -7  144.54    5.79
  -6  -3  -7  147.72    5.82
  -6  -3  -7  140.63    7.24
  -6   3  -7  140.52    7.19
  -6   3  -5  877.28   27.24
  -6   3  -5  844.70   24.96
  -6   3  -5  844.22   24.68
  -6   3  -5  827.62   26.31
  -6  -3  -5  832.64   26.31
  -6   3  -3  338.22   13.15
  -6   3  -3  331.31   11.30
  -6   3  -3  324.71   10.96
  -6   3  -3  346.25   12.49
  -6  -3  -3  339.96   12.42
  -6   3  -1  618.96   20.59
  -6   3  -1  601.78   18.22
  -6   3  -1  611.02   19.76
  -6  -3  -1  608.01   19.69
  -6   3   1  726.26   23.77
  -6   3   1  738.90   21.63
  -6   3   1  727.37   23.03
  -6  -3   1  738.24   23.04
  -6   3   3  643.39   21.42
  -6   3   3  627.34   20.57
  -6  -3   3  647.45   20.61
  -6   3   3  668.26   19.64
  -6   3   3  634.14   19.18
  -6   3   5  566.58   18.77
  -6  -3   5  584.45   18.82
  -6   3   5  551.50   17.30
  -6   3   5  595.91   17.78
  -6   3   7  326.86   12.33
  -6  -3   7  324.54   12.24
  -6   3   7  340.80   11.31
  -6   3   7  322.32   10.91
  -6   3   7  342.92   10.68
  -6   3   9  389.97   12.63
  -6   3   9  387.01   12.87
  -6   3   9  401.97   14.23
  -6  -3   9  383.87   14.00
  -6   3   9  396.07   12.57
  -6   3  11  138.61    5.78
  -6   3  11  142.27    7.22
  -6  -3  11  141.89    7.13
  -6   3  11  138.35    5.97
  -6   3  11  140.65    5.89
  -6   3  11  140.42    5.73
  -6   3  13  121.28    7.23
  -6   3  13  118.39    5.18
  -6   3  13  118.21    6.63
  -6  -3  13  112.52    6.39
  -6   3  13  122.53    5.19
  -6   3  13  119.33    5.39
  -6   3  13   98.31    5.12
  -6   3  15  290.88   12.00
  -6  -3  15  294.64   12.01
  -6   3  15  280.79   10.12
  -6   3  15  292.37   10.43
  -6   3  15  283.37   11.99
  -6  -3  15  284.89   11.91
  -6   3  15  290.95   12.69
  -6   3  15  286.17   10.04
  -6   3  15  298.44   13.28
  -6   3  15  296.73   12.81
  -6   3  15  313.69   10.12
  -6   3  17  126.06    7.30
  -6  -3  17  125.76    7.26
  -6   3  17  120.74    5.45
  -6   3  17  129.62    6.05
  -6   3  17  116.64    7.16
  -6  -3  17  126.27    7.26
  -6   3  17  121.37    5.50
  -6   3  17  132.56    7.97
  -6   3  17  117.05    7.78
  -6   3  17  117.46    7.94
  -6   3  17  132.25    5.55
  -6  -3  19  117.06    7.39
  -6   3  19  110.69    7.25
  -6  -3  19  134.82    5.69
  -6   3  19  131.52    5.55
  -6   3  19  127.47    6.20
  -6   3  19  124.23    7.49
  -6  -3  19  129.97    7.52
  -6   3  19  119.93    7.81
  -6   3  19  120.51    5.57
  -6   3  19  115.32    7.79
  -6   3  19  127.46    5.54
  -6   3  21  146.17    8.75
  -6  -3  21  151.75    8.70
  -6   3  21  154.21    6.62
  -6   3  21  171.98    9.56
  -6  -3  21  172.68    6.90
  -6   3  21  180.75    7.58
  -6   3  21  168.54    9.58
  -6  -3  21  166.38    9.08
  -6   3  21  166.22    9.05
  -6   3  23  397.28   16.56
  -6  -3  23  411.22   16.60
  -6   3  23  429.67   17.40
  -6   3  23  422.07   13.80
  -6   3  23  447.95   14.80
  -6  -3  23  419.25   14.04
  -6   3  23  400.58   17.13
  -6   3  23  465.65   17.26
  -6  -3  23  435.93   16.93
  -6   3  25  217.58   11.40
  -6  -3  25  218.40   11.37
  -6  -3  25  259.95    9.54
  -6   3  25  256.75   10.09
  -6   3  25  242.88   12.26
  -6   3  25  277.60   12.88
  -6   3  25  263.16   12.53
  -6   3  25  290.72   12.18
  -6  -3  25  284.78   12.11
  -6  -3  27  129.44    5.94
  -6   3  27  127.64    6.43
  -6  -3  29  282.71   10.08
  -6   3  29  289.26   10.64
  -6  -3  31  161.60    6.50
  -6   3  31  168.78    7.05
  -6  -3  33  140.49    5.59
  -6   3  33  143.20    6.03
  -6  -3  35   92.09    3.89
  -6   3  35  100.04    4.39
  -6   3  35   99.77    4.34
  -6  -3  37   62.46    2.65
  -6   3  37   60.84    2.88
  -6   4 -32  121.62    4.39
  -6   4 -30  205.82    7.16
  -6   4 -28  151.67    6.13
  -6  -4 -26  396.94   12.53
  -6   4 -26  418.52   13.48
  -6  -4 -24  284.73    9.43
  -6   4 -24  279.17   10.10
  -6   4 -24  263.51   10.19
  -6  -4 -22  127.39    5.48
  -6   4 -22  125.09    6.18
  -6   4 -20  314.12   11.50
  -6   4 -20  325.68   10.95
  -6  -4 -20  321.70   10.91
  -6   4 -20  321.43   11.76
  -6   4 -18  221.56    8.89
  -6   4 -18  221.95    8.30
  -6  -4 -18  212.73    8.20
  -6   4 -18  231.40    9.09
  -6   4 -16  557.08   17.66
  -6  -4 -16  547.57   17.57
  -6   4 -16  599.05   18.49
  -6   4 -16  582.03   18.39
  -6   4 -14  102.20    5.09
  -6   4 -14  115.25    5.84
  -6   4 -14  121.15    5.83
  -6   4 -12  374.30   12.63
  -6   4 -12  381.84   14.76
  -6   4 -12  404.57   13.40
  -6   4 -10  191.04    7.28
  -6   4 -10  186.01    8.86
  -6   4 -10  202.21    8.07
  -6   4  -8  371.87   12.07
  -6   4  -8  375.51   13.86
  -6   4  -8  379.56   13.01
  -6  -4  -6  531.96   17.93
  -6   4  -6  513.81   17.86
  -6   4  -6  536.07   16.23
  -6   4  -6  553.76   17.27
  -6  -4  -4   84.18    5.14
  -6   4  -4   82.11    5.06
  -6   4  -4   95.12    4.43
  -6   4  -2  474.52   15.87
  -6  -4  -2  454.14   15.68
  -6   4  -2  470.90   14.62
  -6   4   0  106.05    5.43
  -6  -4   0  100.43    5.28
  -6   4   0   98.04    5.11
  -6   4   0   98.23    4.55
  -6   4   2  545.85   16.67
  -6   4   2  574.44   17.47
  -6   4   2  560.15   19.28
  -6   4   2  511.56   17.66
  -6  -4   2  544.08   17.74
  -6   4   4  324.80   11.96
  -6  -4   4  338.30   11.96
  -6   4   4  332.37   10.85
  -6   4   4  334.69   13.30
  -6   4   4  318.06   10.89
  -6   4   4  342.92   11.66
  -6   4   4  341.84   11.10
  -6   4   6  349.79   11.29
  -6   4   6  354.27   11.91
  -6   4   6  322.93   12.21
  -6  -4   6  326.10   12.12
  -6   4   6  324.32   13.44
  -6   4   6  355.61   11.34
  -6   4   8  263.60    9.03
  -6   4   8  254.47    9.42
  -6   4   8  243.67    9.94
  -6  -4   8  246.23    9.87
  -6   4   8  264.79    9.32
  -6   4   8  232.35   10.98
  -6   4   8  259.56    8.92
  -6   4  10  394.98   12.58
  -6   4  10  365.45   12.75
  -6   4  10  367.55   13.65
  -6   4  10  396.04   12.85
  -6   4  10  374.68   15.39
  -6   4  10  379.80   15.02
  -6   4  10  390.67   12.35
  -6   4  10  377.32   12.63
  -6  -4  12  257.44   10.85
  -6   4  12  277.67   11.09
  -6   4  12  281.59    9.81
  -6   4  12  260.33    9.81
  -6   4  12  267.89   10.97
  -6   4  12  279.91   10.03
  -6   4  12  264.84   12.05
  -6   4  12  266.43   12.50
  -6   4  12  303.77    9.65
  -6   4  12  289.24    9.98
  -6   4  14  203.14    9.57
  -6   4  14  216.91    8.42
  -6   4  14  210.70    8.30
  -6   4  14  222.96    9.80
  -6   4  14  231.27    8.72
  -6   4  14  226.92   10.94
  -6   4  14  218.75   11.21
  -6   4  14  243.53    8.19
  -6   4  14  234.85    8.58
  -6   4  16  150.38    8.30
  -6   4  16  190.39    7.46
  -6   4  16  181.15    7.05
  -6   4  16  167.55    8.53
  -6   4  16  178.61    7.38
  -6   4  16  178.02    9.82
  -6   4  16  173.73    9.51
  -6   4  16  170.46    9.91
  -6   4  16  196.76    7.49
  -6   4  18  158.83    8.82
  -6   4  18  176.18    8.99
  -6   4  18  183.27    7.72
  -6   4  18  189.63   10.38
  -6   4  18  205.42    7.94
  -6   4  18  194.91   10.19
  -6   4  18  202.94   10.77
  -6   4  18  201.56    7.81
  -6   4  20   48.80    4.70
  -6   4  20   56.07    3.88
  -6   4  20   43.32    3.57
  -6   4  20   49.14    5.64
  -6   4  20   47.34    5.66
  -6   4  20   44.74    5.27
  -6   4  20   56.94    3.81
  -6   4  22  238.01    9.34
  -6   4  22  248.90    9.17
  -6   4  22  226.28   11.62
  -6   4  22  245.90   12.17
  -6   4  22  264.21    9.36
  -6   4  22  236.80   12.00
  -6   4  22  228.06    9.06
  -6   4  24  230.91    8.58
  -6   4  24  210.27    8.66
  -6   4  26  119.40    5.40
  -6   4  26  107.55    5.57
  -6   4  28  270.42    9.24
  -6   4  28  263.49    9.62
  -6   4  30  123.60    5.78
  -6   4  32  175.75    6.80
  -6   4  34   60.41    3.22
  -6   4  36  154.42    5.28
  -6   5 -31   89.81    3.43
  -6   5 -29  104.17    4.28
  -6   5 -27  134.69    5.54
  -6   5 -25   78.74    4.32
  -6   5 -23   87.90    4.98
  -6   5 -23   93.62    4.94
  -6   5 -21   68.17    4.58
  -6   5 -21   67.45    4.42
  -6   5 -19  305.63   11.06
  -6   5 -19  287.72   11.08
  -6   5 -17  189.02    8.35
  -6   5 -17  210.71    8.62
  -6   5 -15  732.92   23.35
  -6   5 -15  764.96   23.39
  -6   5 -13  182.26    8.02
  -6   5 -13  194.91    8.31
  -6   5 -11  235.56    9.36
  -6   5 -11  237.31    9.55
  -6   5  -9  172.10    7.64
  -6   5  -7   94.72    6.62
  -6   5  -5  212.35   10.31
  -6   5  -3   29.39    3.34
  -6   5  -3   24.93    3.81
  -6   5  -1  117.71    5.12
  -6   5  -1  119.20    6.03
  -6   5  -1  111.07    5.47
  -6   5  -1  123.35    7.33
  -6   5   1  185.36    6.95
  -6   5   1  189.29    7.92
  -6   5   1  176.05    9.19
  -6   5   1  185.59    7.49
  -6   5   3  498.70   15.33
  -6   5   3  538.83   16.61
  -6   5   3  495.36   18.15
  -6   5   3  487.34   15.78
  -6   5   3  474.43   15.24
  -6   5   5  249.57    8.90
  -6   5   5  274.08    9.99
  -6   5   5  270.56   11.58
  -6   5   5  267.86    9.45
  -6   5   5  263.42    9.22
  -6   5   7  163.00    6.41
  -6   5   7  170.28    7.25
  -6   5   7  169.95    6.86
  -6   5   7  178.67    8.94
  -6   5   7  163.01    6.77
  -6   5   7  166.88    6.98
  -6   5   9  260.57    9.28
  -6   5   9  259.13    9.91
  -6   5   9  276.78   10.00
  -6   5   9  284.23   10.17
  -6   5   9  243.85   12.01
  -6   5   9  274.87   12.03
  -6   5   9  270.10    9.90
  -6   5   9  280.99    9.70
  -6   5  11  206.68    7.76
  -6   5  11  190.24    8.04
  -6   5  11  220.01    8.61
  -6   5  11  229.66    8.71
  -6   5  11  213.00   10.33
  -6   5  11  192.40   10.44
  -6   5  11  215.12    8.33
  -6   5  11  216.95    8.06
  -6   5  13  195.53    7.43
  -6   5  13  187.13    7.54
  -6   5  13  192.48    8.24
  -6   5  13  203.89    8.22
  -6   5  13  178.84   10.16
  -6   5  13  183.63    9.71
  -6   5  13  194.88    7.92
  -6   5  13  201.18    7.62
  -6   5  15  131.62    5.83
  -6   5  15  128.73    6.82
  -6   5  15  144.95    6.62
  -6   5  15  123.11    8.33
  -6   5  15  123.40    7.87
  -6   5  15  148.51    6.11
  -6   5  15  146.01    6.52
  -6   5  17  154.78    6.40
  -6   5  17  143.26    7.24
  -6   5  17  146.09    7.15
  -6   5  17  152.44    7.03
  -6   5  17  141.66    8.60
  -6   5  17  139.79    8.92
  -6   5  17  168.24    6.55
  -6   5  17  162.40    6.99
  -6   5  19  238.26    9.00
  -6   5  19  235.03    9.98
  -6   5  19  249.52    9.74
  -6   5  19  242.93   11.79
  -6   5  19  252.86   12.14
  -6   5  19  274.67    9.80
  -6   5  19  269.16    9.10
  -6   5  19  237.24    9.59
  -6   5  21   70.41    4.62
  -6   5  21   82.55    4.79
  -6   5  21   83.48    4.72
  -6   5  23  136.24    6.33
  -6   5  23  141.41    6.05
  -6   5  25   89.48    4.82
  -6   5  25  104.86    5.66
  -6   5  27   94.43    4.67
  -6   5  27  105.31    5.41
  -6   5  29   88.45    4.05
  -6   5  29   92.50    4.72
  -6   5  31   73.97    3.28
  -6   5  31   87.41    4.09
  -6   5  33   35.00    2.31
  -6   5  35  117.85    4.07
  -6   6 -28  138.28    4.93
  -6   6 -26   77.25    3.62
  -6   6 -24   88.96    4.06
  -6   6 -24   96.43    4.44
  -6   6 -22  108.06    5.16
  -6   6 -20   52.11    3.75
  -6   6 -18  182.99    7.66
  -6   6 -18  172.05    7.60
  -6   6 -16  156.51    7.27
  -6   6 -16  155.46    7.13
  -6   6 -14  167.34    7.75
  -6   6 -14  177.10    7.77
  -6   6 -12  154.55    7.27
  -6   6 -12  136.46    6.86
  -6   6  -8  227.48    8.86
  -6   6  -6   95.00    5.40
  -6   6  -6  103.84    5.84
  -6   6  -4  221.45    9.31
  -6   6  -4  223.17    8.94
  -6   6  -4  216.73   10.59
  -6   6  -2   91.13    5.61
  -6   6  -2  101.98    5.33
  -6   6  -2   84.18    6.28
  -6   6   0   42.44    3.84
  -6   6   0   36.11    4.30
  -6   6   0   37.59    3.55
  -6   6   2  586.69   18.49
  -6   6   2  554.47   19.93
  -6   6   2  562.61   17.74
  -6   6   2  536.27   16.88
  -6   6   4   98.20    5.61
  -6   6   4  104.58    6.95
  -6   6   4  105.52    5.34
  -6   6   4  100.97    5.44
  -6   6   4  104.43    4.89
  -6   6   6  121.64    6.24
  -6   6   6  127.99    7.72
  -6   6   6  131.32    6.11
  -6   6   6  135.72    6.25
  -6   6   6  132.66    5.86
  -6   6   8   98.11    5.50
  -6   6   8  107.21    7.03
  -6   6   8  116.68    5.50
  -6   6   8  121.34    5.83
  -6   6   8  115.32    5.62
  -6   6  10  225.53    8.80
  -6   6  10  241.64    9.26
  -6   6  10  234.28   10.95
  -6   6  10  235.84    8.91
  -6   6  10  238.79    9.22
  -6   6  12  141.90    6.72
  -6   6  12  137.72    7.29
  -6   6  12  118.24    7.59
  -6   6  12  141.02    6.22
  -6   6  12  135.06    6.47
  -6   6  12  143.12    6.73
  -6   6  14   64.18    4.54
  -6   6  14   66.76    4.95
  -6   6  14   67.88    4.47
  -6   6  14   67.86    4.15
  -6   6  14   70.56    4.72
  -6   6  16  114.24    6.27
  -6   6  16  131.48    6.55
  -6   6  16  117.10    5.57
  -6   6  16  123.27    6.09
  -6   6  16  124.28    6.27
  -6   6  18   43.10    3.73
  -6   6  18   31.18    3.61
  -6   6  18   41.02    3.54
  -6   6  18   37.74    3.15
  -6   6  18   35.19    3.59
  -6   6  20  116.45    5.68
  -6   6  20  127.34    6.32
  -6   6  20  116.45    5.27
  -6   6  20  117.11    5.82
  -6   6  20  100.74    5.61
  -6   6  22   59.84    3.46
  -6   6  22   64.39    4.13
  -6   6  22   68.97    3.87
  -6   6  24   43.93    3.32
  -6   6  24   44.45    2.90
  -6   6  26  135.02    5.67
  -6   6  26  141.12    6.09
  -6   6  28  101.98    4.67
  -6   6  30   77.06    3.57
  -6   6  32   54.65    2.50
  -6   7 -23   42.84    2.49
  -6   7 -21   47.81    2.72
  -6   7 -21   49.06    2.93
  -6   7 -19   79.36    4.01
  -6   7 -19   82.64    4.25
  -6   7 -19   83.86    4.16
  -6   7 -17  114.78    5.39
  -6   7 -17  125.42    5.73
  -6   7 -17  130.11    5.58
  -6   7 -15  113.28    5.54
  -6   7 -15  132.84    5.80
  -6   7 -13  111.17    5.24
  -6   7 -13  115.22    5.72
  -6   7 -11   59.22    4.24
  -6   7 -11   54.22    3.67
  -6   7 -11   59.69    4.06
  -6   7 -11   59.03    4.25
  -6   7  -9   74.24    4.54
  -6   7  -9   77.97    4.80
  -6   7  -9   84.79    5.19
  -6   7  -9   72.92    4.47
  -6   7  -7  101.97    5.85
  -6   7  -7   94.50    5.32
  -6   7  -7   89.89    5.08
  -6   7  -5   82.76    5.35
  -6   7  -5   91.35    5.13
  -6   7  -5   85.89    4.95
  -6   7  -5   89.80    5.08
  -6   7  -5   77.65    4.80
  -6   7  -3   93.48    5.25
  -6   7  -3   99.69    5.78
  -6   7  -3   91.44    5.14
  -6   7  -3  100.54    5.35
  -6   7  -3   89.58    5.46
  -6   7  -1  170.92    7.27
  -6   7  -1  151.78    7.34
  -6   7  -1  153.77    7.08
  -6   7  -1  163.73    7.13
  -6   7  -1  146.10    7.52
  -6   7   1  292.32   11.10
  -6   7   1  308.45   10.91
  -6   7   1  296.62   10.83
  -6   7   1  286.09   11.63
  -6   7   3   85.78    5.08
  -6   7   3   98.13    5.19
  -6   7   3   90.25    5.04
  -6   7   3   90.14    4.34
  -6   7   3   81.22    5.76
  -6   7   5  159.46    7.36
  -6   7   5  186.26    7.60
  -6   7   5  171.32    8.57
  -6   7   5  201.17    7.25
  -6   7   7   94.04    5.09
  -6   7   7   97.30    4.90
  -6   7   9   91.15    4.93
  -6   7   9   92.84    5.15
  -6   7   9   97.49    5.02
  -6   7   9   90.23    6.00
  -6   7  11   33.75    3.21
  -6   7  11   36.78    3.51
  -6   7  11   36.25    3.32
  -6   7  11   32.96    3.94
  -6   7  13   22.64    2.75
  -6   7  13   21.52    2.97
  -6   7  13   24.90    3.38
  -6   7  13   23.42    2.97
  -6   7  15   67.53    4.35
  -6   7  15   67.22    4.07
  -6   7  15   72.36    4.70
  -6   7  15   66.64    4.43
  -6   7  17   18.03    2.42
  -6   7  17   18.44    2.80
  -6   7  17   19.87    2.91
  -6   7  17   22.50    2.84
  -6   7  19  169.98    7.25
  -6   7  19  170.80    7.00
  -6   7  19  179.67    7.21
  -6   7  19  177.11    6.73
  -6   7  21   68.54    3.61
  -6   7  21   78.78    4.38
  -6   7  21   80.98    3.96
  -6   7  23   29.01    2.16
  -6   7  27   94.56    3.95
  -6   7  29   61.53    2.64
  -6   8 -16   38.04    2.62
  -6   8 -16   31.84    2.27
  -6   8 -14   47.86    3.11
  -6   8 -14   47.06    2.93
  -6   8 -12   56.89    3.56
  -6   8 -12   50.51    3.29
  -6   8 -10   38.52    3.08
  -6   8 -10   33.34    2.92
  -6   8  -8   42.67    3.39
  -6   8  -8   39.38    2.96
  -6   8  -8   49.51    3.42
  -6   8  -6   60.89    3.93
  -6   8  -6   61.86    3.71
  -6   8  -4   10.85    2.27
  -6   8  -4    7.72    2.18
  -6   8  -2  100.12    5.18
  -6   8  -2  110.42    5.26
  -6   8  -2  109.50    5.39
  -6   8  -2  103.21    5.25
  -6   8   0  242.53    9.07
  -6   8   0  228.05    9.29
  -6   8   2   20.78    2.76
  -6   8   2   22.19    2.82
  -6   8   2   19.20    3.07
  -6   8   4   80.45    4.52
  -6   8   4   85.13    4.60
  -6   8   4   71.48    4.84
  -6   8   6   57.69    3.80
  -6   8   6   56.73    3.83
  -6   8   6   55.83    4.31
  -6   8   8  111.73    5.25
  -6   8  10   13.75    2.31
  -6   8  10   13.72    2.80
  -6   8  10   16.32    2.24
  -6   8  12  106.28    5.00
  -6   8  12  105.32    5.25
  -6   8  12  113.95    5.07
  -6   8  12  117.98    5.68
  -6   8  14   26.34    2.51
  -6   8  14   23.51    2.67
  -6   8  14   25.81    2.57
  -6   8  14   27.74    2.87
  -6   8  16   39.27    2.68
  -6   8  16   35.09    2.92
  -6   8  16   32.48    2.70
  -6   8  18  104.56    4.41
  -6   8  18  113.39    4.70
  -6   8  18  103.36    4.68
  -6   8  20   27.43    1.92
  -6   8  20   30.40    2.10
  -6   8  20   28.62    2.33
  -6   8  22   58.55    2.83
  -6   8  22   48.44    2.27
  -6   9 -11   32.65    2.02
  -6   9  -9   26.98    2.03
  -6   9  -7   26.94    2.19
  -6   9  -5   11.40    1.82
  -6   9   1   15.46    2.02
  -6   9   1   19.79    2.21
  -6   9   3   14.90    2.02
  -6   9   3   18.55    2.15
  -6   9   3   17.64    2.10
  -6   9   5   60.93    3.42
  -6   9   5   57.93    3.53
  -6   9   7   19.59    2.10
  -6   9   7   20.36    2.13
  -6   9   7   18.59    2.21
  -6   9   9   59.79    3.15
  -6   9   9   47.46    2.99
  -6   9  11   33.97    2.31
  -6   9  11   29.44    2.43
  -6   9  13   12.02    1.55
  -6   9  13    9.79    1.62
  -6   9  15   18.45    1.68
  -6   9  15   15.35    1.48
  -6   9  17   65.45    2.72
  -5   0 -39    0.51    1.00
  -5   0 -37    0.66    1.42
  -5   0 -35   -0.43    1.75
  -5   0 -33    2.96    2.23
  -5   0 -31    1.03    2.50
  -5   0 -29    0.80    2.49
  -5   0 -27    1.86    2.49
  -5   0 -25    1.73    2.76
  -5   0 -23   -0.34    2.43
  -5   0 -21    0.99    2.23
  -5   0 -19   -0.93    2.11
  -5   0 -19   -1.32    3.01
  -5   0 -17    0.56    2.03
  -5   0 -17    1.46    2.79
  -5   0 -15    1.03    2.53
  -5   0 -15   -0.50    1.65
  -5   0 -13    0.23    2.38
  -5   0 -13    1.01    1.44
  -5   0 -11    0.40    2.03
  -5   0  -9    1.44    1.60
  -5   0  -9   -0.18    2.00
  -5   0  -7    0.13    1.31
  -5   0  -7   -0.17    1.99
  -5   0  -5    1.12    1.36
  -5   0  -5   -0.16    1.70
  -5   0  -3    0.36    1.28
  -5   0  -3    0.29    1.68
  -5   0  -1    1.62    1.37
  -5   0  -1   -0.70    1.63
  -5   0   1    0.93    1.37
  -5   0   1    0.14    1.61
  -5   0   3    0.47    1.30
  -5   0   3    0.27    1.56
  -5   0   5    0.25    1.27
  -5   0   5    0.14    1.56
  -5   0   7   -0.14    1.55
  -5   0   9    0.35    1.31
  -5   0   9   -0.31    1.66
  -5   0  11    0.13    1.30
  -5   0  13    1.13    1.55
  -5   0  15    0.32    1.32
  -5   0  15    0.47    1.54
  -5   0  17   -3.49    1.60
  -5   0  17    0.23    2.40
  -5   0  17   -1.77    1.56
  -5   0  19    1.33    1.77
  -5   0  19    1.05    2.52
  -5   0  19    0.20    1.82
  -5   0  21   -2.06    2.15
  -5   0  21    1.18    2.92
  -5   0  21    0.86    2.51
  -5   0  21   -1.73    2.10
  -5   0  23    0.16    2.17
  -5   0  23    0.65    2.93
  -5   0  23   -0.47    2.14
  -5   0  23    0.31    2.85
  -5   0  25   -0.84    2.26
  -5   0  25   -2.44    3.28
  -5   0  25    0.32    2.91
  -5   0  25   -0.50    2.19
  -5   0  27   -1.23    2.38
  -5   0  27   -1.41    3.18
  -5   0  27    0.31    2.73
  -5   0  29    1.58    2.61
  -5   0  29   -0.34    3.01
  -5   0  29    1.48    2.63
  -5   0  31    1.30    3.12
  -5   0  31   -0.51    2.60
  -5   0  33    1.11    2.40
  -5   0  35   -0.14    2.34
  -5   0  37    0.12    1.97
  -5   0  39    0.56    1.58
  -5   0  41    1.99    1.26
  -5   0  41    0.34    1.13
  -5   1 -38   37.08    2.23
  -5  -1 -38   34.83    2.21
  -5   1 -36   20.95    2.18
  -5  -1 -36   20.10    2.17
  -5   1 -34    3.58    1.96
  -5  -1 -34    1.25    2.05
  -5   1 -32    1.45    2.32
  -5  -1 -32    2.54    2.16
  -5   1 -30   76.11    4.85
  -5  -1 -30   84.42    5.01
  -5   1 -28   18.92    3.18
  -5  -1 -28   17.72    3.08
  -5   1 -26    1.49    2.56
  -5  -1 -26    2.01    2.45
  -5   1 -26   -0.25    1.72
  -5   1 -24  202.42    8.62
  -5  -1 -24  199.96    8.67
  -5   1 -22   70.14    4.80
  -5  -1 -22   73.13    4.87
  -5  -1 -20  156.06    7.05
  -5   1 -20  150.26    7.03
  -5   1 -18    8.32    2.34
  -5  -1 -18    4.59    2.23
  -5   1 -18    6.17    3.37
  -5  -1 -18    4.37    3.19
  -5   1 -16  122.70    5.68
  -5  -1 -16  127.30    5.90
  -5   1 -16  124.73    7.49
  -5  -1 -16  126.65    7.70
  -5   1 -14   45.49    3.07
  -5  -1 -14   38.89    3.07
  -5  -1 -14   41.60    4.37
  -5   1 -14   43.73    4.26
  -5   1 -12   54.51    3.31
  -5  -1 -12   57.45    3.35
  -5   1 -12   55.96    4.57
  -5  -1 -12   61.54    4.76
  -5  -1 -10   76.61    5.01
  -5   1 -10   67.67    4.83
  -5   1 -10   71.79    4.77
  -5   1  -8   13.59    2.52
  -5  -1  -8   15.46    2.62
  -5   1  -8   16.18    2.42
  -5  -1  -8   14.15    1.84
  -5   1  -6   72.19    4.44
  -5  -1  -6   68.58    4.48
  -5   1  -6   69.60    4.26
  -5  -1  -6   74.36    3.71
  -5   1  -4  373.24   12.87
  -5  -1  -4  372.00   12.79
  -5  -1  -4  362.33   11.76
  -5   1  -4  373.98   12.74
  -5   1  -2  109.22    5.35
  -5  -1  -2  101.03    5.14
  -5   1  -2  100.56    5.04
  -5  -1  -2  102.85    4.47
  -5   1   0   23.55    2.63
  -5  -1   0   22.98    2.57
  -5   1   0   16.13    2.22
  -5  -1   0   18.40    1.85
  -5   1   2  123.62    5.77
  -5  -1   2  126.84    5.82
  -5  -1   2  128.28    5.21
  -5   1   2  123.22    5.66
  -5   1   4   22.47    2.58
  -5  -1   4   22.37    2.55
  -5   1   4   25.14    2.60
  -5  -1   4   22.52    2.07
  -5   1   6   58.61    3.86
  -5  -1   6   67.11    3.98
  -5   1   6   53.42    3.78
  -5   1   8   59.51    3.91
  -5  -1   8   58.42    3.94
  -5   1   8   56.95    3.65
  -5   1  10  311.50   11.19
  -5  -1  12   98.23    4.37
  -5   1  12   95.87    5.26
  -5  -1  14    1.38    1.23
  -5   1  14    2.51    1.91
  -5   1  16   24.09    3.06
  -5  -1  16   24.43    2.33
  -5  -1  16   21.25    2.26
  -5  -1  18   21.36    2.49
  -5   1  18   24.23    3.65
  -5  -1  18   20.89    3.63
  -5   1  18   23.15    3.29
  -5  -1  20    4.38    1.91
  -5   1  20    0.83    2.58
  -5  -1  20    0.83    2.57
  -5   1  20    2.94    2.80
  -5   1  20    2.18    2.14
  -5  -1  22    3.14    1.93
  -5  -1  22    3.79    2.68
  -5   1  22    3.80    3.18
  -5   1  22    5.52    2.70
  -5  -1  22    7.98    3.03
  -5   1  22    6.48    3.27
  -5   1  24   92.85    4.26
  -5  -1  24   78.19    4.93
  -5  -1  24   82.08    6.16
  -5   1  24   86.37    6.89
  -5   1  24   89.92    7.06
  -5  -1  24   86.42    6.85
  -5   1  24   79.47    5.98
  -5  -1  26   16.09    2.96
  -5  -1  26   14.41    4.00
  -5   1  26   18.98    4.17
  -5   1  26   17.85    4.02
  -5   1  26   13.98    3.24
  -5  -1  26   16.91    3.41
  -5  -1  28   19.47    3.10
  -5  -1  28   23.96    4.37
  -5   1  28   15.62    3.95
  -5   1  28   16.49    3.60
  -5   1  28   16.56    3.87
  -5  -1  30    3.19    2.55
  -5   1  30    1.95    2.98
  -5  -1  30    0.32    3.08
  -5   1  30    2.55    3.14
  -5  -1  32   12.70    2.91
  -5  -1  34    2.30    2.38
  -5  -1  36   23.64    2.82
  -5  -1  38    1.00    1.70
  -5  -1  40    7.03    1.51
  -5   1  40    9.53    1.61
  -5  -1  40    6.45    1.47
  -5   1  42    0.52    0.82
  -5  -1  42    0.57    0.79
  -5  -1  42    0.57    0.87
  -5   1  42    0.35    0.90
  -5  -2 -37    2.59    1.20
  -5   2 -35    3.54    1.54
  -5  -2 -35    3.52    1.56
  -5   2 -33   39.90    3.02
  -5  -2 -33   44.39    3.13
  -5   2 -31    7.81    1.73
  -5   2 -31    6.81    2.22
  -5  -2 -31    7.73    2.41
  -5   2 -29   11.24    2.16
  -5   2 -29    7.61    2.39
  -5  -2 -29   12.14    2.69
  -5   2 -27   30.63    3.09
  -5   2 -27   27.26    3.21
  -5  -2 -27   30.54    3.39
  -5   2 -25   28.42    3.26
  -5  -2 -25   27.30    3.28
  -5   2 -23  171.76    7.04
  -5   2 -23  166.59    7.51
  -5  -2 -23  175.94    7.69
  -5   2 -21  146.85    6.33
  -5   2 -21  140.77    6.63
  -5  -2 -21  144.36    6.79
  -5   2 -19    3.78    1.69
  -5   2 -19    3.18    1.67
  -5   2 -19    2.35    1.96
  -5  -2 -19    1.35    2.03
  -5   2 -17    8.00    1.80
  -5   2 -17    6.29    2.04
  -5  -2 -17    6.71    2.23
  -5   2 -17    6.34    2.78
  -5  -2 -17    8.24    3.12
  -5   2 -17    7.10    1.81
  -5   2 -15   56.08    3.59
  -5  -2 -15   52.20    3.55
  -5   2 -15   55.94    4.87
  -5  -2 -15   49.32    4.77
  -5   2 -15   51.18    3.23
  -5   2 -15   47.99    3.12
  -5   2 -13   50.82    3.27
  -5  -2 -13   49.00    3.26
  -5   2 -13   52.02    4.52
  -5  -2 -13   50.48    4.46
  -5   2 -13   53.11    3.14
  -5   2 -11   37.44    2.68
  -5   2 -11   40.43    2.69
  -5  -2 -11   40.69    2.76
  -5   2 -11   46.05    3.90
  -5  -2 -11   46.22    3.98
  -5   2 -11   41.56    3.92
  -5   2  -9    6.88    1.98
  -5  -2  -9    5.14    2.07
  -5   2  -9    7.08    2.25
  -5   2  -7  218.87    9.00
  -5  -2  -7  221.25    9.04
  -5   2  -7  227.63    9.39
  -5   2  -5  726.80   22.38
  -5  -2  -5  716.23   22.36
  -5   2  -5  722.67   22.77
  -5   2  -3    0.87    1.57
  -5  -2  -3    0.73    1.56
  -5  -2  -3    1.61    0.87
  -5   2  -3   -0.16    1.63
  -5   2  -1   29.47    2.75
  -5  -2  -1   33.12    2.85
  -5   2  -1   28.91    2.93
  -5  -2  -1   23.17    1.72
  -5   2   1   38.90    3.16
  -5  -2   1   41.28    3.15
  -5   2   1   38.96    3.23
  -5  -2   1   38.44    2.25
  -5   2   3   52.99    3.60
  -5  -2   3   54.02    3.60
  -5   2   3   60.63    4.04
  -5  -2   3   56.41    2.89
  -5   2   5  159.24    6.76
  -5  -2   5  151.23    6.62
  -5   2   5  150.60    6.96
  -5  -2   5  154.53    5.82
  -5   2   7   75.59    4.41
  -5  -2   7   74.35    4.34
  -5   2   7   72.96    4.64
  -5   2   9   33.92    3.28
  -5   2   9   34.24    3.15
  -5  -2   9   34.57    3.07
  -5   2   9   36.13    3.37
  -5   2  11    6.14    1.98
  -5  -2  11    5.22    1.97
  -5   2  11    4.99    2.06
  -5   2  13    3.02    2.21
  -5   2  13    3.31    1.55
  -5   2  15   65.10    3.69
  -5  -2  15   68.89    3.57
  -5   2  15   66.31    4.97
  -5   2  17  205.65    7.72
  -5   2  17  174.41    6.99
  -5  -2  17  199.42    7.43
  -5   2  17  199.18   10.03
  -5  -2  17  211.25    9.43
  -5   2  17  218.35    9.60
  -5   2  17  195.95    9.35
  -5  -2  19   64.89    3.82
  -5   2  19   62.20    3.43
  -5   2  19   58.65    3.98
  -5   2  19   59.76    5.72
  -5  -2  19   59.54    5.20
  -5   2  19   59.73    5.19
  -5   2  19   60.49    5.20
  -5  -2  21   17.57    2.57
  -5   2  21   17.37    2.58
  -5  -2  21   15.25    3.45
  -5   2  21   20.42    3.69
  -5  -2  21   23.79    3.36
  -5   2  21   17.85    3.94
  -5   2  21   15.58    3.50
  -5  -2  23    2.39    2.10
  -5   2  23    0.82    2.14
  -5  -2  23    4.37    2.82
  -5   2  23    5.97    2.82
  -5   2  23    4.00    3.03
  -5   2  23    0.34    3.31
  -5  -2  25   38.84    3.57
  -5   2  25   36.60    3.65
  -5  -2  25   31.11    4.67
  -5   2  25   31.98    4.60
  -5   2  25   43.43    5.37
  -5   2  25   26.96    4.35
  -5  -2  27    4.17    2.46
  -5   2  27    7.51    2.77
  -5  -2  27    5.05    3.32
  -5   2  27    5.72    3.08
  -5   2  27    5.54    3.07
  -5   2  27    8.28    3.44
  -5  -2  29   14.47    2.77
  -5   2  29   12.21    2.98
  -5  -2  29   18.48    3.68
  -5   2  29   11.61    3.53
  -5   2  29   10.59    3.51
  -5   2  29   12.80    3.73
  -5  -2  31    6.95    2.43
  -5   2  31    4.74    2.62
  -5  -2  33   -0.27    2.11
  -5   2  33    0.59    2.34
  -5   2  35   73.12    4.34
  -5  -2  35   72.50    4.14
  -5  -2  37    6.31    1.76
  -5   2  37    3.93    1.84
  -5   2  39   13.20    1.67
  -5  -2  39   13.08    1.65
  -5   2  39   11.54    1.25
  -5   2  39   14.21    1.77
  -5  -2  39   13.35    1.64
  -5  -2  41    1.80    0.82
  -5  -2  41    1.79    0.83
  -5   2  41    1.06    0.88
  -5  -3 -34    4.00    1.31
  -5   3 -32   77.82    3.77
  -5  -3 -32   78.58    3.86
  -5   3 -30    9.64    2.05
  -5   3 -30   10.17    2.07
  -5  -3 -30   11.21    2.12
  -5   3 -28    8.67    2.30
  -5   3 -28    4.96    2.11
  -5  -3 -28    5.41    2.16
  -5   3 -26  241.55    9.59
  -5   3 -26  250.18    9.26
  -5  -3 -26  254.46    9.31
  -5   3 -24   81.14    4.76
  -5   3 -24   80.10    4.58
  -5  -3 -24   79.63    4.60
  -5   3 -22   10.91    2.41
  -5   3 -22   10.15    2.43
  -5  -3 -22    8.22    2.40
  -5   3 -22    8.28    2.26
  -5   3 -20    2.77    2.12
  -5   3 -20    0.83    2.00
  -5  -3 -20    4.38    2.15
  -5   3 -20    3.89    2.10
  -5   3 -18   19.15    2.60
  -5   3 -18   15.42    2.43
  -5  -3 -18   11.83    2.26
  -5   3 -18   13.77    2.44
  -5   3 -16    3.91    1.74
  -5   3 -16    3.42    1.80
  -5   3 -16    4.06    2.73
  -5  -3 -16    2.76    2.48
  -5   3 -16    3.96    1.80
  -5  -3 -16    4.56    1.92
  -5   3 -14   57.36    3.62
  -5   3 -14   64.03    3.79
  -5   3 -14   60.11    3.61
  -5  -3 -14   55.65    3.47
  -5   3 -14   60.42    4.94
  -5  -3 -14   71.51    5.18
  -5   3 -12  107.76    5.19
  -5   3 -12  115.06    5.03
  -5  -3 -12  116.97    5.08
  -5   3 -12  113.27    6.37
  -5  -3 -12  122.84    6.72
  -5   3 -10    4.64    2.13
  -5  -3 -10    5.29    2.19
  -5   3 -10    4.99    1.46
  -5  -3 -10    4.79    1.48
  -5   3 -10    6.66    1.70
  -5   3 -10    6.50    2.65
  -5   3  -8  431.81   15.01
  -5  -3  -8  436.97   15.11
  -5   3  -8  440.43   13.88
  -5   3  -8  451.71   16.01
  -5   3  -6  100.17    5.26
  -5  -3  -6   93.80    5.15
  -5   3  -6   88.82    4.37
  -5   3  -6  107.17    5.98
  -5   3  -4    3.28    1.75
  -5  -3  -4    2.84    1.69
  -5   3  -4    2.91    1.39
  -5   3  -4    2.65    1.96
  -5   3  -2  135.78    6.08
  -5  -3  -2  132.00    6.00
  -5   3   0   66.27    3.99
  -5  -3   0   69.93    4.05
  -5   3   2   34.11    2.90
  -5  -3   2   37.89    2.96
  -5   3   4   65.09    3.98
  -5  -3   4   70.38    4.05
  -5   3   6   10.55    2.07
  -5  -3   6    8.77    1.90
  -5   3   8    4.02    2.09
  -5   3   8    3.92    2.34
  -5   3   8    4.93    1.74
  -5  -3   8    2.71    1.56
  -5   3  10  190.03    8.65
  -5   3  10  183.83    7.90
  -5  -3  10  186.19    7.89
  -5   3  10  192.06    8.70
  -5   3  10  188.42    6.82
  -5   3  12    7.57    1.62
  -5   3  12    5.24    2.03
  -5  -3  12    8.47    2.26
  -5   3  12    9.41    1.65
  -5   3  12   10.01    2.55
  -5   3  12    7.46    2.58
  -5   3  12    8.21    1.61
  -5  -3  14   20.05    2.92
  -5   3  14   25.52    3.10
  -5   3  14   17.61    2.11
  -5   3  14   25.27    2.36
  -5  -3  14   26.81    3.02
  -5   3  14   22.94    2.95
  -5   3  14   30.50    3.84
  -5   3  14   21.25    2.23
  -5   3  14   23.02    3.82
  -5   3  14   23.94    3.77
  -5   3  14   22.84    2.24
  -5   3  16   33.45    2.58
  -5   3  16   24.18    2.48
  -5   3  16   20.19    2.14
  -5   3  16   30.25    2.69
  -5   3  16   24.57    3.79
  -5   3  16   25.74    4.07
  -5  -3  16   28.97    3.41
  -5   3  16   32.40    3.61
  -5   3  18  115.04    5.37
  -5   3  18  124.73    7.58
  -5   3  18  123.01    5.70
  -5  -3  18  118.17    5.19
  -5   3  18  122.51    5.28
  -5  -3  18  112.36    6.83
  -5   3  18  111.23    6.79
  -5   3  20    3.13    1.79
  -5   3  20    4.74    1.84
  -5  -3  20    4.82    1.83
  -5   3  20    5.40    2.12
  -5   3  20    6.57    3.09
  -5   3  20    4.61    2.60
  -5  -3  20    4.06    2.80
  -5   3  22  104.89    5.36
  -5   3  22  105.84    7.53
  -5   3  22  125.40    6.04
  -5  -3  22  116.96    5.56
  -5   3  22  126.52    5.51
  -5  -3  22  119.75    7.44
  -5   3  22  123.35    7.52
  -5  -3  24   17.22    2.48
  -5   3  24   18.24    2.89
  -5   3  24   10.35    3.45
  -5   3  24   12.79    4.00
  -5   3  24   20.83    3.81
  -5  -3  24   17.91    3.60
  -5   3  24   17.21    2.48
  -5  -3  26    2.89    2.06
  -5   3  26    1.48    2.30
  -5   3  26    2.42    3.31
  -5   3  26    2.80    2.93
  -5   3  26    1.12    2.47
  -5  -3  26    1.11    2.50
  -5   3  26    3.36    2.00
  -5   3  28   79.53    4.98
  -5  -3  28   81.86    4.65
  -5   3  28   73.50    6.44
  -5   3  28   76.30    6.58
  -5   3  28   80.73    4.36
  -5   3  28   78.71    5.91
  -5  -3  28   67.93    5.65
  -5   3  30   19.86    2.41
  -5   3  30   21.28    3.09
  -5  -3  30   26.72    2.87
  -5  -3  32   40.21    3.18
  -5   3  32   30.57    3.18
  -5  -3  34   14.41    2.16
  -5   3  34   16.50    2.40
  -5  -3  36  145.93    5.43
  -5   3  36  149.31    5.71
  -5   3  36  133.44    5.41
  -5   3  38   12.67    1.39
  -5  -3  38   15.18    1.43
  -5  -3  38   13.55    1.41
  -5   4 -33   26.96    2.01
  -5   4 -31   10.04    1.90
  -5   4 -29   21.80    2.54
  -5  -4 -29   23.35    2.15
  -5   4 -27  106.29    5.38
  -5  -4 -27  103.01    4.60
  -5   4 -25  139.15    6.68
  -5   4 -25  147.63    6.71
  -5  -4 -25  145.95    5.93
  -5   4 -23   32.20    3.45
  -5   4 -23   32.19    2.71
  -5  -4 -23   29.71    2.67
  -5   4 -21   52.44    4.20
  -5   4 -21   54.02    3.51
  -5  -4 -21   57.67    3.55
  -5   4 -21   56.48    4.08
  -5   4 -19  122.68    6.12
  -5   4 -19  116.97    5.34
  -5  -4 -19  115.92    5.30
  -5   4 -19  115.23    5.92
  -5   4 -17   50.07    3.81
  -5   4 -17   48.00    3.24
  -5   4 -17   46.97    3.90
  -5   4 -15  224.65    8.49
  -5   4 -15  249.07    9.27
  -5   4 -15  245.28    9.31
  -5   4 -13   18.28    2.55
  -5   4 -13   21.59    2.72
  -5   4 -13   16.71    3.05
  -5   4 -13   14.95    2.13
  -5   4 -11   97.71    5.09
  -5   4 -11  102.29    5.91
  -5  -4 -11   86.41    5.62
  -5   4  -9  157.41    6.75
  -5   4  -9  160.25    7.44
  -5  -4  -9  165.26    7.51
  -5   4  -7   76.04    4.33
  -5   4  -7   73.95    4.56
  -5  -4  -7   79.93    4.69
  -5   4  -5   69.89    4.27
  -5  -4  -5   71.81    4.32
  -5   4  -5   80.33    3.77
  -5   4  -5   76.38    5.36
  -5   4  -3  150.83    6.56
  -5  -4  -3  148.97    6.49
  -5   4  -3  156.89    5.83
  -5   4  -3  158.35    6.41
  -5   4  -3  151.10    7.63
  -5   4  -1   21.63    2.29
  -5  -4  -1   18.12    2.10
  -5   4  -1   19.51    1.87
  -5   4  -1   21.05    2.33
  -5   4  -1   16.81    2.83
  -5   4   1    8.33    1.60
  -5  -4   1   11.98    1.76
  -5   4   1    7.83    2.50
  -5   4   1    8.58    1.88
  -5   4   1   10.57    1.47
  -5   4   3  115.56    5.06
  -5   4   3  117.56    5.37
  -5  -4   3  113.07    5.26
  -5   4   3  119.32    6.45
  -5   4   3  114.39    4.67
  -5   4   3  120.44    5.25
  -5   4   5   52.72    2.91
  -5   4   5   61.32    3.54
  -5   4   5   56.13    3.52
  -5  -4   5   51.18    3.40
  -5   4   5   51.51    3.23
  -5   4   5   51.00    4.28
  -5   4   5   57.12    3.19
  -5   4   7   20.16    1.96
  -5   4   7   22.49    2.33
  -5   4   7   20.50    2.41
  -5  -4   7   20.92    2.34
  -5   4   7   21.63    2.31
  -5   4   7   19.05    3.04
  -5   4   7   25.16    2.21
  -5   4   9   59.30    3.23
  -5   4   9   62.17    3.51
  -5   4   9   54.49    3.72
  -5  -4   9   54.55    3.65
  -5   4   9   57.42    3.55
  -5   4   9   61.36    4.76
  -5   4   9   61.30    5.13
  -5   4   9   58.39    3.49
  -5   4   9   57.30    3.28
  -5   4  11   64.47    4.19
  -5  -4  11   57.15    4.07
  -5   4  11   60.47    3.36
  -5   4  11   49.23    3.36
  -5   4  11   62.16    4.09
  -5  -4  11   65.90    4.11
  -5   4  11   60.19    3.60
  -5   4  11   64.75    5.17
  -5   4  11   60.00    4.96
  -5   4  11   56.51    5.22
  -5   4  11   64.51    3.46
  -5   4  11   62.83    3.63
  -5  -4  13   85.84    5.34
  -5   4  13   89.45    5.32
  -5   4  13   88.95    4.33
  -5   4  13   80.37    4.26
  -5   4  13   85.61    5.13
  -5  -4  13   85.13    5.04
  -5   4  13   95.90    4.70
  -5   4  13   94.28    6.48
  -5   4  13   96.69    6.83
  -5   4  13   97.10    6.14
  -5   4  13   98.02    4.39
  -5   4  13   96.07    4.66
  -5  -4  15   87.23    5.62
  -5   4  15   91.67    5.74
  -5   4  15  104.54    4.86
  -5   4  15   98.90    5.72
  -5  -4  15   93.58    5.54
  -5   4  15   99.77    5.08
  -5   4  15  113.33    7.24
  -5   4  15   93.88    6.92
  -5   4  15   96.87    6.46
  -5   4  15  104.71    4.64
  -5   4  15  106.33    4.99
  -5  -4  17   63.47    4.92
  -5   4  17   48.71    4.52
  -5   4  17   66.63    3.90
  -5   4  17   61.50    4.62
  -5   4  17   62.48    4.09
  -5   4  17   64.30    5.64
  -5   4  17   53.89    5.57
  -5   4  17   65.88    5.52
  -5   4  17   70.34    3.75
  -5   4  17   63.59    3.99
  -5   4  19  103.25    6.62
  -5   4  19  106.94    6.58
  -5   4  19  121.41    5.63
  -5   4  19  105.49    5.64
  -5   4  19  128.03    8.11
  -5   4  19  133.93    8.30
  -5   4  19  102.76    7.12
  -5   4  19  131.48    5.86
  -5   4  21   21.00    3.44
  -5   4  21   23.88    2.71
  -5   4  21   22.02    2.75
  -5   4  21   18.07    3.22
  -5   4  21   17.34    2.85
  -5   4  21   11.22    3.65
  -5   4  21   26.10    4.24
  -5   4  21   20.33    3.85
  -5   4  21   21.96    2.71
  -5   4  23   12.42    2.53
  -5   4  23    3.93    2.51
  -5   4  23    9.23    2.52
  -5   4  23   11.56    3.55
  -5   4  23   10.38    3.29
  -5   4  23   18.04    3.90
  -5   4  23    8.95    2.40
  -5   4  25    3.76    2.93
  -5   4  25    7.09    3.50
  -5   4  25    5.44    3.21
  -5   4  25    4.34    2.20
  -5   4  25    1.61    2.22
  -5   4  27    7.99    2.23
  -5   4  27    5.76    2.29
  -5   4  29   13.12    2.28
  -5   4  29   13.34    2.42
  -5   4  31   50.33    3.24
  -5   4  31   46.94    3.62
  -5   4  33    3.21    1.43
  -5   4  33    4.85    1.82
  -5   4  35   16.57    1.83
  -5   4  37  116.32    4.15
  -5   5 -32   52.05    2.62
  -5   5 -30   23.69    2.19
  -5   5 -28   80.81    4.26
  -5   5 -26   72.60    4.29
  -5   5 -24   36.75    3.58
  -5   5 -24   39.02    3.47
  -5   5 -22   29.96    3.38
  -5   5 -22   26.39    3.31
  -5   5 -20   42.46    3.89
  -5   5 -20   50.45    3.92
  -5   5 -18   61.41    4.58
  -5   5 -18   65.53    4.58
  -5   5 -16   23.23    3.30
  -5   5 -16   21.07    3.10
  -5   5 -14  157.38    7.13
  -5   5 -14  154.54    7.19
  -5   5 -12  109.05    5.73
  -5   5 -12  110.18    5.84
  -5   5 -10  204.67    8.28
  -5   5 -10  208.94    8.48
  -5   5  -8   98.34    6.49
  -5   5  -6   86.28    5.92
  -5   5  -4   16.63    3.04
  -5   5  -4   23.08    2.86
  -5   5  -2   22.31    3.31
  -5   5  -2   20.64    2.79
  -5   5   0  111.10    5.20
  -5   5   0  110.21    6.50
  -5   5   0   98.90    4.50
  -5   5   0  112.15    4.60
  -5   5   0  122.06    5.64
  -5   5   2   39.63    2.99
  -5   5   2   34.82    3.20
  -5   5   2   34.43    3.71
  -5   5   2   34.43    2.59
  -5   5   4   62.69    3.83
  -5   5   4   67.44    3.99
  -5   5   4   70.50    4.22
  -5   5   4   64.94    4.83
  -5   5   4   68.30    3.72
  -5   5   6   55.50    3.55
  -5   5   6   52.67    3.50
  -5   5   6   50.69    3.62
  -5   5   6   60.42    3.81
  -5   5   6   45.92    4.59
  -5   5   6   57.64    4.69
  -5   5   6   54.73    3.48
  -5   5   8   93.01    4.61
  -5   5   8   92.87    4.75
  -5   5   8   92.51    4.91
  -5   5   8   93.80    4.77
  -5   5   8   74.55    6.02
  -5   5   8   97.43    6.11
  -5   5   8   98.25    5.03
  -5   5  10   61.98    3.67
  -5   5  10   55.43    3.67
  -5   5  10   59.30    3.95
  -5   5  10   50.92    3.08
  -5   5  10   53.83    3.58
  -5   5  10   52.33    5.22
  -5   5  10   69.26    5.11
  -5   5  10   59.05    4.07
  -5   5  12  101.02    4.89
  -5   5  12   99.63    5.04
  -5   5  12  100.04    5.23
  -5   5  12   90.73    4.34
  -5   5  12   92.27    6.89
  -5   5  12   86.41    6.11
  -5   5  12   98.92    5.46
  -5   5  14   55.11    3.66
  -5   5  14   51.93    3.77
  -5   5  14   61.54    4.18
  -5   5  14   47.80    3.14
  -5   5  14   48.78    4.79
  -5   5  14   50.15    5.27
  -5   5  14   45.37    4.11
  -5   5  16   48.22    3.61
  -5   5  16   45.20    3.34
  -5   5  16   42.00    3.74
  -5   5  16   39.55    2.93
  -5   5  16   36.77    4.86
  -5   5  16   41.39    4.60
  -5   5  16   41.18    4.10
  -5   5  16   44.00    3.86
  -5   5  18    6.51    2.08
  -5   5  18    5.73    2.32
  -5   5  18    5.22    2.39
  -5   5  18    7.08    1.83
  -5   5  18    6.31    2.78
  -5   5  18    5.55    3.07
  -5   5  18    4.29    2.33
  -5   5  20  224.14    8.17
  -5   5  20  223.68    8.66
  -5   5  20  193.11    8.55
  -5   5  20  202.87    7.77
  -5   5  20  201.50   10.76
  -5   5  20  210.67    8.44
  -5   5  22   66.10    4.45
  -5   5  22   65.64    3.98
  -5   5  22   74.30    6.35
  -5   5  22   68.07    4.96
  -5   5  22   61.25    4.00
  -5   5  22   65.84    4.54
  -5   5  24   16.61    2.29
  -5   5  24   19.33    3.14
  -5   5  24   18.02    2.95
  -5   5  26   61.87    4.45
  -5   5  26   60.54    4.12
  -5   5  28   28.82    3.21
  -5   5  28   29.82    3.00
  -5   5  30   35.33    3.06
  -5   5  30   36.27    2.90
  -5   5  32    1.79    1.59
  -5   5  32    1.57    1.41
  -5   5  34   70.62    3.30
  -5   5  34   73.98    3.03
  -5   5  36    2.33    0.84
  -5   5  36    3.06    1.08
  -5   6 -31   28.00    1.75
  -5   6 -29  151.14    5.54
  -5   6 -27   32.80    2.59
  -5   6 -25    7.00    2.00
  -5   6 -23   49.21    3.63
  -5   6 -21   60.01    4.21
  -5   6 -19   13.00    2.74
  -5   6 -19   16.21    2.91
  -5   6 -17  157.03    7.08
  -5   6 -17  131.69    6.77
  -5   6 -17  146.45    7.03
  -5   6 -15    3.36    2.40
  -5   6 -15    7.71    2.59
  -5   6 -13   49.73    4.43
  -5   6  -9  127.94    6.05
  -5   6  -9  146.76    6.73
  -5   6  -7   67.43    4.48
  -5   6  -7   69.99    4.63
  -5   6  -7   78.81    5.03
  -5   6  -5  136.29    7.80
  -5   6  -5  129.17    6.61
  -5   6  -5  136.31    6.72
  -5   6  -3   66.66    5.50
  -5   6  -3   74.87    4.47
  -5   6  -3   68.88    4.71
  -5   6  -1   18.28    2.72
  -5   6  -1   16.24    3.21
  -5   6  -1   17.09    2.05
  -5   6  -1   17.48    2.85
  -5   6   1  502.66   16.29
  -5   6   1  497.63   16.26
  -5   6   1  500.89   18.16
  -5   6   1  502.26   15.68
  -5   6   1  530.32   16.92
  -5   6   3    7.87    2.31
  -5   6   3    2.49    2.26
  -5   6   3    4.95    1.83
  -5   6   3    6.38    2.40
  -5   6   5  109.07    5.31
  -5   6   5  105.88    5.51
  -5   6   5  106.31    6.57
  -5   6   5  107.84    5.26
  -5   6   7   73.23    4.35
  -5   6   7   78.90    4.67
  -5   6   7   71.12    4.35
  -5   6   7   65.89    5.27
  -5   6   7   77.14    4.56
  -5   6   9   51.81    3.76
  -5   6   9   50.01    3.73
  -5   6   9   51.70    3.88
  -5   6   9   47.15    3.44
  -5   6   9   42.94    4.35
  -5   6   9   49.93    3.77
  -5   6   9   42.96    4.33
  -5   6  11   32.69    3.22
  -5   6  11   34.82    3.47
  -5   6  11   28.34    3.72
  -5   6  11   35.28    3.62
  -5   6  11   33.83    3.90
  -5   6  11   34.79    3.55
  -5   6  13   50.51    4.01
  -5   6  13   51.14    3.77
  -5   6  13   58.52    4.98
  -5   6  13   53.41    5.20
  -5   6  13   54.43    4.27
  -5   6  13   51.32    4.53
  -5   6  13   54.99    4.25
  -5   6  15   25.76    3.20
  -5   6  15   23.62    2.94
  -5   6  15   23.11    3.48
  -5   6  15   20.71    3.71
  -5   6  15   26.30    3.45
  -5   6  15   21.06    3.36
  -5   6  15   19.25    3.19
  -5   6  17   12.32    2.76
  -5   6  17   12.76    2.62
  -5   6  17   10.78    3.14
  -5   6  17    8.85    2.76
  -5   6  17   15.22    3.03
  -5   6  19  212.94    8.69
  -5   6  19  214.85    8.31
  -5   6  19  214.40    8.62
  -5   6  19  189.70    8.61
  -5   6  21   41.12    3.75
  -5   6  21   46.46    3.88
  -5   6  21   53.44    4.46
  -5   6  21   42.32    3.45
  -5   6  21   51.81    3.72
  -5   6  23   48.85    3.89
  -5   6  23   47.74    3.35
  -5   6  23   50.78    4.27
  -5   6  23   52.59    3.54
  -5   6  25   87.82    4.91
  -5   6  25   95.73    5.23
  -5   6  25   85.24    4.00
  -5   6  25   81.01    4.14
  -5   6  27   43.65    3.44
  -5   6  27   44.69    3.34
  -5   6  29   36.26    2.84
  -5   6  29   32.82    2.62
  -5   6  29   29.85    2.59
  -5   6  31   23.60    2.09
  -5   6  31   20.83    1.96
  -5   6  31   21.51    1.94
  -5   6  33   25.69    1.73
  -5   6  33   28.14    1.80
  -5   6  33   24.53    1.58
  -5   7 -24   29.74    2.38
  -5   7 -22   81.99    4.14
  -5   7 -20   65.48    3.63
  -5   7 -20   63.97    3.88
  -5   7 -20   68.21    4.07
  -5   7 -18   68.92    4.09
  -5   7 -18   76.68    4.39
  -5   7 -16   58.93    4.00
  -5   7 -16   73.33    4.41
  -5   7 -14   86.61    4.48
  -5   7 -14   87.08    4.95
  -5   7 -14   97.95    5.17
  -5   7 -14   87.45    5.23
  -5   7 -12   68.58    4.56
  -5   7 -12   64.93    4.07
  -5   7 -12   90.98    4.97
  -5   7 -12   85.14    5.10
  -5   7 -10   42.86    3.69
  -5   7 -10   34.36    3.66
  -5   7 -10   43.48    3.98
  -5   7 -10   44.78    3.83
  -5   7 -10   40.91    3.40
  -5   7  -8   99.71    5.47
  -5   7  -8  109.41    5.19
  -5   7  -8  112.35    5.86
  -5   7  -8  101.69    5.34
  -5   7  -8  108.02    6.24
  -5   7  -8  105.66    5.84
  -5   7  -6   70.80    4.53
  -5   7  -6   70.61    4.75
  -5   7  -6   78.25    5.25
  -5   7  -6   79.99    4.89
  -5   7  -6   66.42    4.45
  -5   7  -4    7.46    2.46
  -5   7  -4    6.71    2.77
  -5   7  -4    5.11    2.41
  -5   7  -4    5.81    2.44
  -5   7  -2  164.25    7.74
  -5   7  -2  170.37    7.46
  -5   7  -2  166.71    7.15
  -5   7  -2  163.68    7.84
  -5   7  -2  157.86    6.17
  -5   7   0  131.24    6.29
  -5   7   0  121.68    6.44
  -5   7   0  110.71    7.15
  -5   7   0  142.85    6.36
  -5   7   0  126.26    6.16
  -5   7   0  115.84    6.79
  -5   7   0  129.17    5.44
  -5   7   2   61.12    3.70
  -5   7   2   55.56    4.94
  -5   7   2   59.66    4.24
  -5   7   2   60.61    4.21
  -5   7   2   55.97    4.25
  -5   7   4  154.23    8.09
  -5   7   4  179.18    7.04
  -5   7   4  167.44    7.24
  -5   7   4  170.90    7.37
  -5   7   4  153.53    7.15
  -5   7   6   18.04    2.92
  -5   7   6   23.98    3.15
  -5   7   6   17.12    2.67
  -5   7   8  135.06    6.18
  -5   7   8  124.35    6.17
  -5   7  10   40.04    3.47
  -5   7  10   35.59    3.65
  -5   7  10   38.42    4.29
  -5   7  12  181.40    8.06
  -5   7  12  184.56    7.62
  -5   7  12  184.54    7.91
  -5   7  12  178.28    8.42
  -5   7  12  192.57    8.11
  -5   7  14   12.51    2.94
  -5   7  14   15.62    2.88
  -5   7  14   16.67    2.61
  -5   7  14   14.48    3.23
  -5   7  14   10.59    2.78
  -5   7  16   83.30    5.13
  -5   7  16   80.36    4.67
  -5   7  16   76.57    4.95
  -5   7  16   79.53    5.02
  -5   7  16   82.83    5.11
  -5   7  18   59.40    4.36
  -5   7  18   58.24    4.23
  -5   7  18   61.98    4.01
  -5   7  18   60.72    4.19
  -5   7  20    4.55    2.21
  -5   7  20    6.97    2.10
  -5   7  20    5.71    2.08
  -5   7  22  106.08    5.41
  -5   7  22   98.86    4.96
  -5   7  22  121.86    5.67
  -5   7  22  119.04    5.05
  -5   7  24   19.90    2.56
  -5   7  24   19.12    2.12
  -5   7  24   19.74    1.98
  -5   7  24   23.55    2.74
  -5   7  26   56.23    3.43
  -5   7  26   71.03    3.72
  -5   7  28   23.52    2.08
  -5   7  28   23.18    2.05
  -5   7  30   32.97    2.00
  -5   8 -17   48.55    3.14
  -5   8 -15   97.63    4.82
  -5   8 -15   90.12    4.37
  -5   8 -13  112.73    5.43
  -5   8 -13  111.93    5.17
  -5   8 -11   45.08    3.55
  -5   8 -11   41.62    3.29
  -5   8  -9   65.01    4.27
  -5   8  -9   70.68    4.27
  -5   8  -7   41.71    3.51
  -5   8  -7   43.88    3.59
  -5   8  -7   40.35    3.15
  -5   8  -5   41.14    3.46
  -5   8  -5   36.84    3.19
  -5   8  -5   39.85    3.46
  -5   8  -3   12.44    2.53
  -5   8  -3   12.42    2.52
  -5   8  -3   10.79    2.38
  -5   8  -1  117.34    6.15
  -5   8  -1  123.27    5.86
  -5   8   1   60.52    4.59
  -5   8   1   62.58    4.13
  -5   8   3   41.53    4.16
  -5   8   3   39.83    2.96
  -5   8   3   47.14    3.66
  -5   8   3   45.07    3.61
  -5   8   5  111.11    6.39
  -5   8   5  115.17    5.31
  -5   8   5  120.97    5.76
  -5   8   5  109.59    5.62
  -5   8   7   80.57    4.53
  -5   8   7   89.89    4.89
  -5   8   7   84.60    4.86
  -5   8   9  109.47    5.37
  -5   8   9  112.04    5.41
  -5   8   9  102.13    5.45
  -5   8  11   28.52    3.10
  -5   8  11   38.81    3.85
  -5   8  11   32.57    3.23
  -5   8  13  105.74    5.42
  -5   8  13  106.76    5.75
  -5   8  13  115.45    5.44
  -5   8  15   18.41    2.78
  -5   8  15   17.66    2.67
  -5   8  15   18.27    2.44
  -5   8  17   31.41    2.82
  -5   8  17   31.91    3.04
  -5   8  17   32.14    2.93
  -5   8  19   39.77    2.93
  -5   8  19   42.32    2.91
  -5   8  21   31.80    2.36
  -5   8  21   28.96    2.20
  -5   8  23   28.82    2.00
  -5   8  23   26.73    1.78
  -5   8  25   58.23    2.85
  -5   8  27   22.54    1.46
  -5   9 -10   23.17    2.10
  -5   9  -8   49.30    3.11
  -5   9  -6   16.76    2.17
  -5   9  -4   75.55    4.04
  -5   9  -2   74.04    4.05
  -5   9   0   25.20    2.60
  -5   9   2   23.56    2.67
  -5   9   2   25.32    2.54
  -5   9   4   63.15    4.07
  -5   9   4   65.39    3.77
  -5   9   6   59.83    3.98
  -5   9   6   60.59    3.68
  -5   9   6   66.95    3.82
  -5   9   8   31.23    2.71
  -5   9   8   32.67    2.80
  -5   9  10   64.13    3.43
  -5   9  10   59.69    3.58
  -5   9  10   65.73    3.66
  -5   9  12   18.43    2.33
  -5   9  12   20.95    2.14
  -5   9  12   18.04    2.18
  -5   9  14  100.24    4.35
  -5   9  14   98.42    4.44
  -5   9  14   91.19    4.18
  -5   9  16   48.52    2.88
  -5   9  16   45.47    2.78
  -5   9  18   18.21    1.67
  -5   9  18   20.01    1.69
  -5   9  18   15.40    1.68
  -5   9  20   23.98    1.45
  -5  10  -3   89.90    3.56
  -5  10  -1   16.79    1.65
  -5  10   1   24.14    1.87
  -5  10   3   60.11    2.97
  -5  10   5   18.20    1.51
  -5  10   7   48.34    2.40
  -5  10   9   14.91    1.45
  -5  10   9   16.11    1.55
  -5  10  11   17.89    1.44
  -4   0 -38  308.79   10.08
  -4   0 -36  316.25   10.78
  -4   0 -34  289.72   10.48
  -4   0 -32  196.07    8.22
  -4   0 -30  675.85   21.32
  -4   0 -28  300.21   11.27
  -4   0 -26  619.61   19.84
  -4   0 -24  356.64   12.70
  -4   0 -22  424.20   14.37
  -4   0 -20 1230.82   35.70
  -4   0 -18 1649.81   47.34
  -4   0 -18 1746.55   50.48
  -4   0 -16 1277.99   37.06
  -4   0 -16 1370.19   39.75
  -4   0 -14 1506.74   44.25
  -4   0 -12 1212.27   35.91
  -4   0 -10 1577.75   45.71
  -4   0 -10 1680.63   46.49
  -4   0  -8 1950.72   55.63
  -4   0  -8 2083.27   56.40
  -4   0  -6  572.70   17.22
  -4   0  -6  564.53   17.70
  -4   0  -4  190.98    6.92
  -4   0  -4  193.51    7.37
  -4   0  -2  554.03   16.78
  -4   0  -2  573.54   17.25
  -4   0   0 1072.38   30.22
  -4   0   0 1057.54   30.53
  -4   0   2   77.14    3.60
  -4   0   2   76.31    3.89
  -4   0   4 1415.54   39.82
  -4   0   6  794.33   22.87
  -4   0   8 2030.19   55.88
  -4   0  10  580.35   17.50
  -4   0  12 1982.93   55.13
  -4   0  14 2444.55   67.79
  -4   0  16 1452.78   41.49
  -4   0  16 1363.02   40.35
  -4   0  18  395.28   13.08
  -4   0  18  404.89   14.25
  -4   0  20  180.61    7.27
  -4   0  20  203.66    9.28
  -4   0  20  193.64    9.41
  -4   0  20  174.46    8.20
  -4   0  22  227.54    8.85
  -4   0  22  252.07   10.96
  -4   0  22  238.38   11.12
  -4   0  22  221.09    9.91
  -4   0  24  126.55    6.10
  -4   0  24  131.55    7.69
  -4   0  24  134.79    8.29
  -4   0  24  127.22    7.19
  -4   0  26  439.26   14.74
  -4   0  26  452.76   16.72
  -4   0  26  447.15   17.47
  -4   0  28   80.09    4.98
  -4   0  28   69.56    5.85
  -4   0  28   79.20    6.49
  -4   0  28   59.62    5.34
  -4   0  30  218.89   10.45
  -4   0  30  215.13   10.93
  -4   0  30  227.51    9.26
  -4   0  32  918.47   30.06
  -4   0  32  884.88   27.39
  -4   0  34  536.80   17.58
  -4   0  36  107.52    5.54
  -4   0  38  404.52   13.26
  -4   0  40  119.90    5.06
  -4   0  40  116.53    5.02
  -4   0  42  158.76    5.56
  -4   0  42  151.82    5.52
  -4   1 -39  307.65    9.68
  -4  -1 -39  307.06    9.69
  -4   1 -37  219.16    7.83
  -4  -1 -37  223.26    7.90
  -4   1 -35  213.33    8.06
  -4  -1 -35  211.06    8.07
  -4   1 -33  483.14   15.73
  -4  -1 -33  487.93   15.78
  -4   1 -31  205.50    8.45
  -4  -1 -31  209.34    8.57
  -4   1 -29  654.15   20.58
  -4  -1 -29  647.06   20.59
  -4   1 -27  571.00   18.23
  -4  -1 -27  565.04   18.29
  -4   1 -27  549.17   17.32
  -4   1 -25  388.50   13.60
  -4  -1 -25  397.89   13.73
  -4   1 -23  264.98   10.10
  -4  -1 -23  271.90   10.18
  -4   1 -21  495.03   16.35
  -4  -1 -21  520.17   16.56
  -4   1 -19  712.05   21.49
  -4  -1 -19  690.91   21.44
  -4   1 -17  730.87   22.31
  -4   1 -17  775.29   25.05
  -4  -1 -17  784.02   25.22
  -4  -1 -17  737.33   22.45
  -4   1 -15  966.96   30.62
  -4  -1 -15 1004.86   30.79
  -4   1 -13 1411.00   41.25
  -4  -1 -13 1392.95   41.29
  -4   1 -11  916.35   27.66
  -4   1 -11  925.80   27.88
  -4  -1 -11  914.89   27.81
  -4   1  -9 1703.75   48.56
  -4   1  -9 1682.23   48.62
  -4  -1  -9 1765.47   48.81
  -4   1  -7  205.28    7.80
  -4  -1  -7  191.06    6.89
  -4   1  -7  204.09    7.87
  -4  -1  -7  204.17    7.86
  -4   1  -5  618.65   17.85
  -4   1  -5  568.03   17.65
  -4  -1  -5  599.09   17.79
  -4   1  -3  217.87    8.01
  -4  -1  -3  217.66    7.25
  -4   1  -3  220.54    8.00
  -4  -1  -3  223.54    8.02
  -4   1  -1  461.69   14.21
  -4  -1  -1  438.49   13.40
  -4   1  -1  448.81   14.12
  -4  -1  -1  460.15   14.19
  -4  -1   1 1154.53   32.12
  -4   1   1 1105.68   32.69
  -4   1   1 1167.59   32.80
  -4  -1   1 1174.24   32.80
  -4   1   3  233.05    8.11
  -4   1   3  222.77    8.10
  -4  -1   3  226.94    8.06
  -4   1   5  723.42   21.37
  -4  -1   5  728.66   21.36
  -4   1   5  706.38   21.26
  -4   1   7 1466.30   41.32
  -4   1   9 1558.22   44.12
  -4  -1   9 1570.95   43.12
  -4  -1  11  622.75   18.18
  -4   1  11  615.50   19.19
  -4  -1  13 1759.81   48.75
  -4   1  13 1753.78   49.89
  -4   1  15 1146.90   33.32
  -4  -1  15 1144.58   33.32
  -4   1  15 1089.15   32.92
  -4  -1  15 1077.56   31.79
  -4  -1  17  279.42   11.02
  -4   1  17  266.47   10.88
  -4   1  17  261.90   10.49
  -4  -1  17  251.63    9.45
  -4  -1  19  364.48   11.97
  -4   1  19  365.00   14.34
  -4  -1  19  391.88   14.42
  -4   1  19  373.11   14.25
  -4  -1  19  345.69   12.54
  -4   1  19  350.33   13.62
  -4   1  21  404.63   15.39
  -4  -1  21  411.07   14.56
  -4  -1  21  403.68   15.32
  -4   1  21  378.48   15.06
  -4   1  21  346.59   14.22
  -4  -1  21  350.94   13.24
  -4  -1  23  117.41    6.81
  -4   1  23  128.38    7.67
  -4  -1  23  128.98    7.81
  -4   1  23  124.94    7.71
  -4  -1  23   99.60    5.92
  -4   1  23  100.79    6.77
  -4  -1  25  361.27   12.78
  -4   1  25  366.13   15.12
  -4  -1  25  367.78   14.20
  -4   1  25  381.20   15.57
  -4  -1  25  376.62   15.46
  -4   1  25  346.12   14.60
  -4  -1  27  178.98    7.88
  -4   1  27  184.25    9.80
  -4  -1  27  193.32   10.02
  -4   1  27  183.57    9.91
  -4   1  27  178.67    9.52
  -4  -1  29  128.78    6.45
  -4   1  29  112.56    7.65
  -4  -1  29  118.26    7.79
  -4   1  29  136.01    8.18
  -4   1  29  121.80    7.75
  -4  -1  31  589.01   18.48
  -4   1  31  548.32   20.38
  -4   1  31  554.06   20.41
  -4  -1  31  542.48   20.53
  -4   1  31  557.38   20.64
  -4  -1  33  668.63   21.10
  -4  -1  35  433.22   14.52
  -4  -1  37  188.93    7.52
  -4  -1  39  211.62    7.54
  -4   1  39  212.13    7.57
  -4  -1  39  191.99    7.42
  -4   1  41  141.80    5.33
  -4  -1  41  145.01    5.34
  -4  -1  41  139.79    5.33
  -4   1  41  145.15    5.41
  -4  -1  43  110.56    3.89
  -4   1  43  115.44    3.94
  -4  -1  43  101.06    3.85
  -4   1  43  108.19    3.89
  -4   2 -38  181.35    6.33
  -4  -2 -38  191.33    6.42
  -4   2 -36  428.42   13.59
  -4  -2 -36  453.23   13.72
  -4   2 -34  182.27    7.14
  -4  -2 -34  187.25    7.22
  -4   2 -32  363.02   11.90
  -4   2 -32  367.71   12.53
  -4  -2 -32  392.23   12.70
  -4   2 -30  433.49   14.10
  -4   2 -30  443.63   14.60
  -4  -2 -30  442.89   14.65
  -4   2 -28  256.10    9.37
  -4   2 -28  250.76    9.59
  -4  -2 -28  249.07    9.62
  -4   2 -26  472.59   15.61
  -4   2 -26  476.38   15.74
  -4  -2 -26  488.66   15.88
  -4   2 -24   72.78    4.19
  -4   2 -24   77.83    4.65
  -4  -2 -24   78.51    4.73
  -4   2 -22  473.81   15.51
  -4   2 -22  492.09   15.91
  -4  -2 -22  491.25   15.91
  -4   2 -20  445.08   14.37
  -4   2 -20  436.40   14.51
  -4  -2 -20  438.63   14.60
  -4   2 -20  454.80   14.19
  -4   2 -18  453.91   14.12
  -4   2 -18  457.40   14.00
  -4   2 -18  421.71   14.19
  -4  -2 -18  427.64   14.26
  -4   2 -16  452.17   14.16
  -4   2 -16  456.30   14.10
  -4   2 -16  439.21   14.29
  -4  -2 -16  457.57   14.41
  -4   2 -16  461.85   16.63
  -4  -2 -16  451.21   16.67
  -4   2 -14  362.83   13.33
  -4  -2 -14  341.50   13.31
  -4   2 -12 1391.37   41.14
  -4  -2 -12 1425.21   41.29
  -4   2 -10  183.67    7.79
  -4   2 -10  165.48    7.32
  -4  -2 -10  174.64    7.53
  -4   2  -8  829.31   24.77
  -4   2  -8  789.05   24.28
  -4  -2  -8  809.46   24.37
  -4   2  -6  861.70   25.96
  -4   2  -6  842.15   25.51
  -4  -2  -6  890.73   25.67
  -4   2  -4  253.07    8.93
  -4  -2  -4  224.09    7.19
  -4   2  -4  239.16    8.51
  -4  -2  -4  248.20    8.60
  -4   2  -2 1190.65   32.69
  -4  -2  -2 1073.78   30.75
  -4   2  -2 1136.31   32.13
  -4  -2  -2 1183.73   32.20
  -4   2   0  597.19   18.65
  -4  -2   0  597.60   17.23
  -4   2   0  624.72   18.43
  -4  -2   0  635.08   18.44
  -4   2   2  688.95   21.38
  -4  -2   2  711.53   20.09
  -4   2   2  715.55   21.06
  -4  -2   2  719.25   21.03
  -4   2   4 1514.03   43.47
  -4  -2   4 1592.42   43.54
  -4   2   6  916.03   26.65
  -4  -2   6  897.86   26.57
  -4   2   6  932.56   27.07
  -4   2   8  678.71   20.90
  -4   2  10  723.29   22.36
  -4   2  12 1048.31   31.33
  -4  -2  14  405.07   14.13
  -4   2  14  412.34   14.19
  -4   2  14  403.08   14.41
  -4   2  16  678.37   22.63
  -4   2  16  688.76   23.29
  -4  -2  16  717.00   22.57
  -4   2  16  701.02   22.47
  -4   2  18  585.01   17.92
  -4  -2  18  553.70   17.60
  -4   2  18  596.30   20.18
  -4   2  18  600.74   20.78
  -4   2  18  593.00   19.94
  -4  -2  18  607.56   20.05
  -4   2  20  106.67    5.09
  -4  -2  20   90.84    4.68
  -4   2  20   98.87    6.50
  -4   2  20   94.07    6.77
  -4  -2  20  112.04    5.84
  -4  -2  20   97.63    6.44
  -4   2  20   99.59    6.42
  -4   2  22  334.99   11.95
  -4  -2  22  315.85   11.59
  -4   2  22  320.54   13.97
  -4   2  22  377.05   14.94
  -4   2  22  385.71   14.57
  -4  -2  22  371.13   14.49
  -4   2  24  224.94    9.07
  -4  -2  24  216.02    8.80
  -4   2  24  225.29   11.09
  -4   2  24  232.38   11.48
  -4   2  24  238.87   11.13
  -4  -2  24  262.09   11.45
  -4   2  26  117.16    6.15
  -4  -2  26  118.03    5.91
  -4   2  26  114.15    7.59
  -4   2  26  121.84    7.93
  -4  -2  26  128.45    7.74
  -4   2  26  105.58    7.20
  -4   2  28  541.58   17.53
  -4  -2  28  537.05   17.26
  -4   2  28  490.36   19.67
  -4   2  28  492.98   19.75
  -4   2  28  536.95   19.57
  -4  -2  28  530.48   19.51
  -4   2  30  301.37   11.34
  -4  -2  30  316.40   11.30
  -4   2  30  297.91   13.57
  -4   2  30  295.07   12.95
  -4  -2  30  294.70   12.97
  -4   2  30  301.71   13.58
  -4  -2  32  202.30    8.30
  -4   2  32  201.55    8.49
  -4   2  34  580.89   18.38
  -4  -2  34  571.71   18.19
  -4  -2  36  288.16   10.23
  -4   2  36  298.06   10.42
  -4   2  38  138.00    5.67
  -4  -2  38  132.42    5.53
  -4   2  38  136.51    5.52
  -4  -2  38  134.86    5.47
  -4  -2  40  165.82    5.85
  -4   2  40  161.39    5.90
  -4   2  40  161.14    5.79
  -4  -2  40  160.25    5.77
  -4  -2  42  144.22    4.88
  -4  -2  42  151.88    4.89
  -4  -3 -35  326.84   10.31
  -4   3 -35  326.28   10.03
  -4  -3 -33  252.43    8.81
  -4   3 -33  260.95    8.78
  -4   3 -31  203.66    7.56
  -4  -3 -31  189.49    7.50
  -4   3 -31  202.63    7.62
  -4   3 -29  385.13   12.88
  -4  -3 -29  383.33   12.95
  -4   3 -29  404.07   13.23
  -4   3 -27  280.34   10.18
  -4   3 -27  271.14    9.84
  -4  -3 -27  283.23   10.03
  -4   3 -27  251.83   11.86
  -4  -3 -27  260.06   12.18
  -4   3 -25   89.91    5.17
  -4   3 -25   98.80    5.27
  -4   3 -25   89.22    4.83
  -4  -3 -25   99.70    5.08
  -4   3 -23  745.61   23.22
  -4   3 -23  756.56   22.84
  -4  -3 -23  761.70   22.91
  -4   3 -21  388.80   13.64
  -4   3 -21  411.45   13.40
  -4  -3 -21  406.48   13.40
  -4   3 -21  399.53   13.46
  -4   3 -19  328.07   11.25
  -4   3 -19  309.92   10.93
  -4   3 -19  305.76   10.79
  -4  -3 -19  314.24   10.90
  -4   3 -17  527.46   16.70
  -4   3 -17  562.25   16.91
  -4   3 -17  524.33   16.49
  -4  -3 -17  515.24   16.51
  -4   3 -15  770.46   22.14
  -4   3 -15  754.37   22.01
  -4   3 -15  728.53   21.80
  -4  -3 -15  689.13   21.73
  -4   3 -15  758.64   24.18
  -4   3 -13  664.80   20.28
  -4   3 -13  698.71   22.19
  -4  -3 -13  697.26   22.31
  -4   3 -11 1026.74   30.90
  -4   3 -11  989.64   30.03
  -4  -3 -11  984.10   30.11
  -4   3  -9 1044.16   31.23
  -4  -3  -9 1073.96   31.37
  -4   3  -7  291.50   10.29
  -4  -3  -7  290.39   10.30
  -4   3  -5 1081.85   31.29
  -4  -3  -5 1083.81   31.29
  -4   3  -3 1337.76   38.39
  -4  -3  -3 1378.85   38.43
  -4   3  -1  365.97   12.08
  -4  -3  -1  389.49   12.17
  -4   3   1  633.78   19.72
  -4   3   1  634.91   18.88
  -4  -3   1  622.88   18.79
  -4   3   3  530.89   16.81
  -4   3   3  515.49   15.96
  -4  -3   3  519.08   15.90
  -4   3   5  726.73   22.44
  -4   3   5  736.25   21.69
  -4  -3   5  726.62   21.61
  -4   3   5  735.02   22.58
  -4   3   7  354.97   12.97
  -4   3   7  370.82   12.30
  -4  -3   7  387.04   12.34
  -4   3   7  399.44   13.32
  -4   3   9  379.55   13.50
  -4   3   9  382.21   12.82
  -4  -3   9  391.79   12.79
  -4   3   9  407.05   13.90
  -4   3  11 1431.70   41.78
  -4   3  11 1416.21   41.44
  -4   3  13  199.98    9.04
  -4   3  13  208.13    9.51
  -4   3  13  190.05    8.17
  -4  -3  13  204.23    8.35
  -4   3  15  362.81   11.47
  -4   3  15  334.09   11.39
  -4   3  15  341.43   13.46
  -4  -3  15  341.28   12.77
  -4   3  15  360.56   12.93
  -4   3  15  338.52   13.87
  -4   3  15  353.37   11.37
  -4   3  17  483.19   17.58
  -4   3  17  426.48   14.77
  -4   3  17  480.97   15.06
  -4   3  17  501.94   14.91
  -4   3  17  467.54   16.65
  -4  -3  17  475.27   16.76
  -4   3  17  497.14   15.04
  -4   3  19  410.48   13.03
  -4  -3  19  405.37   12.68
  -4   3  19  413.18   15.75
  -4   3  19  348.55   12.61
  -4   3  19  382.02   12.86
  -4  -3  19  396.35   14.95
  -4   3  19  380.46   14.69
  -4   3  19  404.19   12.73
  -4   3  21  200.75    7.91
  -4  -3  21  197.70    7.60
  -4   3  21  184.28    7.69
  -4   3  21  195.41    7.65
  -4   3  21  198.25   10.34
  -4   3  21  211.73    7.78
  -4  -3  21  200.54    9.54
  -4   3  21  212.33    9.79
  -4  -3  23  224.58    8.55
  -4   3  23  228.56    8.44
  -4   3  23  188.54   10.80
  -4   3  23  207.58    8.68
  -4   3  23  248.51   11.74
  -4   3  23  259.50   10.85
  -4  -3  23  238.98   10.64
  -4  -3  25  361.16   12.30
  -4   3  25  351.33   12.36
  -4   3  25  338.49   15.11
  -4   3  25  334.08   12.48
  -4   3  25  370.05   15.47
  -4   3  25  374.26   14.43
  -4  -3  25  373.43   14.40
  -4  -3  27  101.98    5.29
  -4   3  27   95.19    5.38
  -4   3  27   85.30    6.95
  -4  -3  27   98.09    6.45
  -4   3  27   91.83    6.29
  -4   3  27  105.66    7.65
  -4   3  27   93.30    5.10
  -4  -3  29  519.96   16.51
  -4   3  29  519.32   16.77
  -4   3  29  534.68   19.74
  -4   3  29  513.67   16.35
  -4   3  29  484.45   19.46
  -4  -3  29  470.61   18.04
  -4   3  29  487.69   18.21
  -4   3  31  205.64    8.11
  -4  -3  31  215.73    8.41
  -4   3  31  222.27    8.68
  -4   3  33   70.97    3.91
  -4   3  33   77.91    4.50
  -4  -3  33   74.72    4.24
  -4   3  35  302.97   10.32
  -4  -3  35  313.23   10.22
  -4   3  35  285.77    9.89
  -4  -3  37  173.65    6.11
  -4  -3  37  169.61    5.98
  -4  -3  39  100.16    3.86
  -4  -3  39   99.68    3.80
  -4   4 -34  172.20    6.14
  -4   4 -32  264.61    9.11
  -4   4 -30  182.89    7.19
  -4  -4 -30  176.39    6.52
  -4   4 -28   89.70    5.01
  -4  -4 -28   94.25    4.38
  -4   4 -26  111.01    5.72
  -4  -4 -26  103.33    4.87
  -4   4 -24  598.47   19.21
  -4   4 -24  593.79   19.14
  -4   4 -24  602.23   18.17
  -4  -4 -24  582.92   18.14
  -4   4 -22  228.47    9.39
  -4   4 -22  241.45    8.54
  -4  -4 -22  229.86    8.47
  -4   4 -20  508.98   17.18
  -4   4 -20  547.56   16.38
  -4   4 -20  506.56   17.01
  -4   4 -18  518.39   16.95
  -4   4 -18  502.21   16.77
  -4   4 -18  529.21   16.08
  -4   4 -16  674.98   20.82
  -4   4 -16  666.88   20.75
  -4   4 -14  700.37   20.76
  -4   4 -14  648.51   20.69
  -4   4 -12  738.63   22.66
  -4   4 -12  776.34   22.82
  -4   4 -10  582.30   19.03
  -4  -4 -10  563.80   18.99
  -4   4 -10  595.64   18.22
  -4   4 -10  629.17   20.36
  -4   4  -8   68.09    4.08
  -4  -4  -8   74.64    4.25
  -4   4  -8   66.75    3.84
  -4   4  -8   69.28    4.97
  -4   4  -6  460.82   14.52
  -4  -4  -6  436.15   14.42
  -4   4  -6  448.15   15.73
  -4   4  -4  248.89    8.79
  -4  -4  -4  240.00    8.72
  -4   4  -4  257.40    8.76
  -4   4  -4  251.66    9.98
  -4   4  -2  359.92   12.69
  -4   4  -2  347.87   11.36
  -4  -4  -2  346.80   11.32
  -4   4   0  314.68   11.55
  -4   4   0  321.75   10.38
  -4  -4   0  310.68   10.27
  -4   4   2  717.42   21.37
  -4  -4   2  715.76   21.31
  -4   4   4  528.05   16.71
  -4   4   4  497.04   15.24
  -4  -4   4  485.07   15.10
  -4   4   6  539.55   17.71
  -4   4   6  569.85   18.48
  -4   4   6  534.70   16.37
  -4  -4   6  521.49   16.23
  -4   4   8  737.66   23.67
  -4   4   8  683.26   22.62
  -4   4   8  764.13   21.35
  -4   4   8  703.84   21.45
  -4  -4   8  707.57   21.34
  -4   4  10  477.26   15.50
  -4  -4  10  461.68   15.45
  -4   4  10  482.13   14.95
  -4   4  10  469.51   15.22
  -4  -4  10  480.83   15.16
  -4   4  10  477.80   17.37
  -4   4  10  496.84   16.49
  -4   4  10  490.42   14.82
  -4  -4  12  175.58    7.73
  -4   4  12  180.03    7.74
  -4   4  12  192.60    7.62
  -4  -4  12  180.18    7.39
  -4   4  12  204.31    7.35
  -4   4  12  168.62    9.05
  -4   4  12  186.23    8.50
  -4   4  12  200.87    6.98
  -4   4  12  191.62    7.15
  -4  -4  14  318.28   12.35
  -4   4  14  325.04   12.35
  -4   4  14  333.83   11.01
  -4   4  14  340.10   12.14
  -4  -4  14  338.42   12.00
  -4   4  14  352.67   11.72
  -4   4  14  341.98   14.14
  -4   4  14  341.60   13.24
  -4   4  14  366.16   11.28
  -4   4  14  356.88   11.46
  -4   4  16  233.59    8.12
  -4   4  16  231.19    8.12
  -4   4  16  234.11    8.40
  -4   4  16  223.05    8.56
  -4   4  16  208.33    8.46
  -4   4  16  219.14   10.88
  -4   4  16  219.86    9.95
  -4  -4  16  221.59    9.49
  -4   4  16  214.01    9.35
  -4   4  18  499.28   16.36
  -4   4  18  528.85   16.14
  -4   4  18  556.33   16.22
  -4   4  18  552.64   16.53
  -4   4  18  461.72   16.37
  -4   4  18  509.17   19.29
  -4   4  18  518.38   16.64
  -4   4  18  493.72   18.39
  -4   4  18  523.58   19.57
  -4  -4  18  508.86   17.83
  -4   4  18  505.52   17.75
  -4   4  20  301.38   10.81
  -4   4  20  320.07   10.87
  -4   4  20  329.35   11.19
  -4   4  20  336.22   10.86
  -4   4  20  326.56   14.09
  -4   4  20  289.66   11.06
  -4   4  20  298.43   11.26
  -4   4  20  294.10   12.88
  -4   4  20  324.20   13.98
  -4  -4  20  313.34   12.34
  -4   4  20  313.20   12.30
  -4   4  22  365.27   12.58
  -4   4  22  379.85   12.91
  -4   4  22  355.29   15.71
  -4   4  22  333.96   12.80
  -4   4  22  395.76   13.05
  -4   4  22  396.90   16.04
  -4   4  22  375.89   12.46
  -4   4  22  399.87   14.32
  -4   4  24  138.99    6.71
  -4   4  24  132.74    8.74
  -4   4  24  154.55    7.69
  -4   4  24  138.07    6.35
  -4   4  26  205.87   10.91
  -4   4  26  220.98    8.56
  -4   4  26  188.27    7.84
  -4   4  28  323.19   11.44
  -4   4  28  335.27   11.84
  -4   4  30   82.09    4.48
  -4   4  30   79.56    4.65
  -4   4  30   79.75    4.72
  -4   4  32  242.44    8.73
  -4   4  32  234.34    8.72
  -4   4  34   29.93    2.49
  -4   4  34   28.99    2.55
  -4  -4  34   30.61    2.14
  -4   4  36  264.34    8.32
  -4   4  36  254.03    8.29
  -4   5 -33  150.90    5.51
  -4   5 -31  115.91    4.97
  -4   5 -29   35.39    2.97
  -4   5 -27   87.59    4.87
  -4   5 -25  398.89   13.59
  -4   5 -25  389.47   13.64
  -4   5 -23  517.90   17.25
  -4   5 -23  531.13   17.28
  -4   5 -21  192.02    8.21
  -4   5 -21  176.39    8.17
  -4   5 -19  535.68   17.96
  -4   5 -19  551.17   17.89
  -4   5 -17  231.70    9.47
  -4   5 -17  240.00    9.56
  -4   5 -15  373.50   13.15
  -4   5 -15  383.96   13.32
  -4   5 -13  109.05    5.65
  -4   5 -13  111.11    5.80
  -4   5 -11  161.12    7.06
  -4   5  -7   89.70    5.84
  -4   5  -7   90.99    4.90
  -4   5  -5  243.09   10.24
  -4   5  -5  234.50    8.93
  -4   5  -3  230.27    9.93
  -4   5  -3  247.42    9.02
  -4   5  -1  130.30    6.93
  -4   5  -1  148.56    6.24
  -4   5   1  335.02   11.45
  -4   5   1  339.40   12.83
  -4   5   1  359.34   11.26
  -4   5   1  366.88   11.95
  -4   5   3  287.96    9.74
  -4   5   3  308.06   10.16
  -4   5   3  287.94   11.10
  -4   5   3  295.89    9.71
  -4   5   5  216.18    7.74
  -4   5   5  206.37    7.76
  -4   5   5  206.66    7.79
  -4   5   5  200.12    8.81
  -4   5   5  233.35    7.88
  -4   5   7  637.19   18.63
  -4   5   7  615.66   18.67
  -4   5   7  626.10   18.84
  -4   5   7  563.99   18.53
  -4   5   7  612.99   20.18
  -4   5   7  562.21   20.57
  -4   5   7  662.04   18.97
  -4   5   9  705.88   21.41
  -4   5   9  725.99   21.36
  -4   5   9  696.23   23.86
  -4   5   9  698.63   22.95
  -4   5   9  712.38   21.73
  -4   5   9  735.04   21.65
  -4   5  11  284.36    9.61
  -4   5  11  270.48    9.65
  -4   5  11  283.19   12.09
  -4   5  11  262.72   10.89
  -4   5  11  267.04   10.01
  -4   5  11  262.08   11.60
  -4   5  11  265.55    9.83
  -4   5  13  211.18    7.82
  -4   5  13  205.12    8.01
  -4   5  13  205.68   10.21
  -4   5  13  225.62    9.55
  -4   5  13  191.85    8.25
  -4   5  13  196.26    8.10
  -4   5  13  216.64   10.23
  -4   5  15  475.57   14.70
  -4   5  15  462.41   14.86
  -4   5  15  422.38   16.26
  -4   5  15  449.76   17.47
  -4   5  15  430.40   15.10
  -4   5  15  466.17   15.18
  -4   5  15  432.75   17.20
  -4   5  17   78.82    4.34
  -4   5  17   71.58    4.51
  -4   5  17   73.64    5.43
  -4   5  17   66.37    6.11
  -4   5  17   63.65    4.62
  -4   5  17   72.27    4.57
  -4   5  17   81.53    6.56
  -4   5  17   74.47    4.79
  -4   5  19  246.06    8.96
  -4   5  19  233.86    9.17
  -4   5  19  201.34   10.07
  -4   5  19  252.08   11.67
  -4   5  19  215.37    9.36
  -4   5  19  232.81    8.98
  -4   5  19  227.42   11.47
  -4   5  19  223.35    9.24
  -4   5  21  132.71    6.52
  -4   5  21  120.33    6.46
  -4   5  21  120.89    8.30
  -4   5  21  134.28    6.72
  -4   5  21  135.11    6.07
  -4   5  21  144.66    6.25
  -4   5  21  107.32    7.14
  -4   5  21  133.98    8.51
  -4   5  23   65.54    4.82
  -4   5  23   67.40    6.41
  -4   5  23   80.58    4.35
  -4   5  23   79.29    5.10
  -4   5  23   81.20    6.74
  -4   5  23   76.58    4.55
  -4   5  25  189.65    8.34
  -4   5  25  203.94    8.43
  -4   5  25  193.89   10.24
  -4   5  25  189.53    7.71
  -4   5  27  268.08    9.92
  -4   5  27  247.35    9.79
  -4   5  29  159.35    6.82
  -4   5  29  159.65    6.94
  -4   5  31  194.47    7.46
  -4   5  31  197.13    7.55
  -4   5  33   94.41    4.31
  -4   5  33   99.74    4.45
  -4   5  35   38.68    2.21
  -4   5  35   38.89    2.31
  -4   6 -32  197.70    6.51
  -4   6 -30   48.57    2.85
  -4   6 -28   32.87    2.68
  -4   6 -26  183.78    7.30
  -4   6 -22  216.11    8.80
  -4   6 -20  114.17    6.07
  -4   6 -20  116.69    6.21
  -4   6 -18  192.44    8.24
  -4   6 -18  176.09    8.04
  -4   6 -16  407.58   14.01
  -4   6 -16  388.03   14.01
  -4   6 -14  271.10   10.70
  -4   6 -12  177.41    7.70
  -4   6 -10  163.27    7.23
  -4   6  -8  234.31    8.96
  -4   6  -8  241.53    9.20
  -4   6  -8  234.60    9.64
  -4   6  -6  102.92    5.35
  -4   6  -6  106.28    5.52
  -4   6  -6  101.85    5.41
  -4   6  -6  116.08    5.89
  -4   6  -4   20.07    3.34
  -4   6  -4   25.69    2.22
  -4   6  -4   26.44    3.14
  -4   6  -4   25.91    3.13
  -4   6  -2  535.17   18.57
  -4   6  -2  511.15   17.65
  -4   6  -2  524.53   16.23
  -4   6  -2  569.59   17.62
  -4   6   0  133.11    5.91
  -4   6   0  128.25    6.95
  -4   6   0  143.47    5.64
  -4   6   0  137.67    6.39
  -4   6   2  301.00   10.52
  -4   6   2  298.60   10.46
  -4   6   2  306.68   11.86
  -4   6   2  309.63   10.34
  -4   6   2  310.93   10.90
  -4   6   4  501.14   15.78
  -4   6   4  475.74   15.79
  -4   6   4  483.96   17.20
  -4   6   4  482.42   16.99
  -4   6   4  529.58   15.83
  -4   6   4  485.72   15.95
  -4   6   6  199.60    7.89
  -4   6   6  200.50    7.95
  -4   6   6  196.37    8.96
  -4   6   6  217.60    8.11
  -4   6   6  198.28    7.83
  -4   6   8  323.78   11.42
  -4   6   8  320.47   12.72
  -4   6   8  335.60   12.66
  -4   6   8  357.47   11.95
  -4   6  10  321.65   11.28
  -4   6  10  325.28   11.59
  -4   6  10  318.36   10.69
  -4   6  10  292.80   12.74
  -4   6  10  319.11   12.55
  -4   6  10  355.47   11.92
  -4   6  10  326.91   12.41
  -4   6  12  134.14    5.99
  -4   6  12  130.72    6.12
  -4   6  12  134.58    6.38
  -4   6  12  122.97    5.58
  -4   6  12  111.75    6.61
  -4   6  12  117.37    7.37
  -4   6  12  134.81    6.77
  -4   6  12  120.69    6.34
  -4   6  14   52.34    4.12
  -4   6  14   48.45    3.83
  -4   6  14   47.29    4.98
  -4   6  14   61.94    4.42
  -4   6  14   52.32    4.16
  -4   6  16  105.82    5.69
  -4   6  16  117.12    5.78
  -4   6  16  112.21    7.38
  -4   6  16  115.56    6.14
  -4   6  16  110.40    7.53
  -4   6  16  110.94    6.07
  -4   6  18  187.52    8.26
  -4   6  18  194.98    8.07
  -4   6  18  210.74   10.37
  -4   6  18  176.65    8.34
  -4   6  18  190.04    8.19
  -4   6  18  206.09    8.60
  -4   6  18  196.56   10.34
  -4   6  20   79.46    4.80
  -4   6  20   72.26    4.87
  -4   6  20   64.44    6.09
  -4   6  20   80.53    5.14
  -4   6  20   75.31    5.19
  -4   6  20   80.78    4.67
  -4   6  20   73.30    6.11
  -4   6  22  215.71    8.38
  -4   6  22  237.92    9.40
  -4   6  22  223.05    8.72
  -4   6  24  151.65    7.19
  -4   6  24  155.14    6.37
  -4   6  24  167.10    7.37
  -4   6  24  160.77    6.90
  -4   6  26   56.51    4.14
  -4   6  26   63.08    4.24
  -4   6  26   56.00    3.71
  -4   6  28  126.91    5.74
  -4   6  28  131.05    5.92
  -4   6  30   79.93    4.08
  -4   6  30   83.42    4.27
  -4   6  32   74.00    3.52
  -4   6  32   85.15    3.91
  -4   6  32   81.79    3.78
  -4   6  34   21.14    1.51
  -4   6  34   26.09    1.92
  -4   6  34   26.51    1.75
  -4   6  36   59.53    2.45
  -4   7 -25   76.49    3.85
  -4   7 -23  105.25    4.97
  -4   7 -21  102.43    5.12
  -4   7 -19  111.23    5.28
  -4   7 -19  131.03    5.94
  -4   7 -17   95.28    5.05
  -4   7 -17  114.23    5.61
  -4   7 -17  103.44    5.67
  -4   7 -15  118.81    5.88
  -4   7 -15  117.54    6.21
  -4   7 -13  170.50    7.45
  -4   7 -13  168.04    6.87
  -4   7 -13  176.61    7.90
  -4   7 -13  195.78    7.93
  -4   7 -11   61.22    4.27
  -4   7 -11   64.70    3.92
  -4   7 -11   71.11    5.02
  -4   7 -11   72.48    4.52
  -4   7 -11   65.04    4.55
  -4   7  -9  318.34   11.67
  -4   7  -9  303.58   10.86
  -4   7  -9  258.36   10.10
  -4   7  -9  275.29    9.96
  -4   7  -9  312.91   10.94
  -4   7  -9  291.45   11.02
  -4   7  -7  402.99   14.49
  -4   7  -7  425.90   14.22
  -4   7  -7  411.51   13.94
  -4   7  -7  378.72   13.43
  -4   7  -7  415.35   13.71
  -4   7  -7  411.09   13.85
  -4   7  -5  247.21    9.97
  -4   7  -5  246.79    9.51
  -4   7  -5  243.13    9.08
  -4   7  -5  242.46    9.38
  -4   7  -5  223.13    8.11
  -4   7  -5  246.76    9.47
  -4   7  -5  217.56    8.78
  -4   7  -3  183.12    8.29
  -4   7  -3  191.55    7.99
  -4   7  -3  201.30    8.52
  -4   7  -3  187.41    7.10
  -4   7  -3  194.20    7.94
  -4   7  -3  179.20    7.64
  -4   7  -1   92.86    5.44
  -4   7  -1   99.22    5.26
  -4   7  -1   87.05    5.71
  -4   7  -1   90.73    4.54
  -4   7  -1  101.29    5.23
  -4   7   1  226.76    8.53
  -4   7   1  217.05    8.08
  -4   7   1  199.26    9.18
  -4   7   1  212.64    8.36
  -4   7   3   48.32    3.83
  -4   7   3   54.52    3.79
  -4   7   3   52.24    4.66
  -4   7   3   59.00    4.06
  -4   7   3   58.10    3.99
  -4   7   5  199.92    8.24
  -4   7   5  216.05    8.57
  -4   7   5  223.95    8.71
  -4   7   5  225.22    8.60
  -4   7   5  213.08    9.74
  -4   7   7   55.47    4.19
  -4   7   7   55.80    4.02
  -4   7   7   51.71    4.03
  -4   7   7   64.83    4.37
  -4   7   9   88.85    5.00
  -4   7   9   75.05    4.88
  -4   7   9   88.78    5.25
  -4   7   9   93.76    5.99
  -4   7  11  288.03   10.87
  -4   7  11  288.21   11.47
  -4   7  11  280.33   10.42
  -4   7  11  277.07    9.62
  -4   7  13   49.07    4.34
  -4   7  13   55.34    4.33
  -4   7  13   42.79    3.18
  -4   7  13   46.68    3.89
  -4   7  15  123.28    6.36
  -4   7  15  128.10    6.54
  -4   7  15  113.30    5.42
  -4   7  15  125.68    6.12
  -4   7  15  120.91    6.24
  -4   7  17   75.27    4.90
  -4   7  17   63.09    4.55
  -4   7  17   65.78    4.09
  -4   7  17   72.30    4.80
  -4   7  17   74.26    4.63
  -4   7  19   69.54    4.83
  -4   7  19   71.14    4.94
  -4   7  19   70.95    4.44
  -4   7  19   75.99    4.58
  -4   7  19   62.24    4.06
  -4   7  21   94.43    5.30
  -4   7  21   94.39    4.84
  -4   7  21  105.04    5.66
  -4   7  21   98.13    5.14
  -4   7  21   84.92    4.72
  -4   7  23   95.49    5.27
  -4   7  23   94.76    4.55
  -4   7  23  113.33    5.49
  -4   7  23   97.75    4.97
  -4   7  23   98.35    4.90
  -4   7  25   68.70    4.27
  -4   7  25   68.48    3.33
  -4   7  25   72.11    3.97
  -4   7  25   65.75    3.87
  -4   7  27   81.65    4.14
  -4   7  27   89.17    4.45
  -4   7  29  169.54    6.10
  -4   7  29  164.50    6.08
  -4   7  29  176.92    6.34
  -4   7  31   29.06    1.87
  -4   7  31   31.90    2.03
  -4   7  31   27.49    1.78
  -4   8 -24   25.83    1.83
  -4   8 -22   96.88    4.09
  -4   8 -16   82.14    4.56
  -4   8 -14   79.48    4.48
  -4   8 -14   67.05    3.95
  -4   8 -12   97.87    5.17
  -4   8 -12   83.39    4.61
  -4   8 -10   70.93    4.56
  -4   8 -10   66.92    4.27
  -4   8  -8   61.46    4.36
  -4   8  -8   71.21    4.38
  -4   8  -6  167.68    7.54
  -4   8  -6  167.16    6.99
  -4   8  -6  175.88    7.46
  -4   8  -6  184.66    7.18
  -4   8  -4  103.55    5.53
  -4   8  -4  106.55    5.55
  -4   8  -4  102.35    5.17
  -4   8  -4  111.02    5.57
  -4   8  -2   13.68    2.49
  -4   8  -2   14.20    2.53
  -4   8  -2   14.88    2.88
  -4   8  -2   13.31    2.74
  -4   8  -2   13.88    2.07
  -4   8   0  146.17    6.69
  -4   8   0  143.38    6.58
  -4   8   0  140.01    5.98
  -4   8   0  147.77    7.17
  -4   8   2  120.06    5.94
  -4   8   2  113.81    6.50
  -4   8   2  127.93    5.66
  -4   8   4   72.71    4.57
  -4   8   4   63.27    5.04
  -4   8   4   76.28    4.33
  -4   8   6   78.70    4.73
  -4   8   6   75.20    4.61
  -4   8   6   69.57    4.45
  -4   8   6   68.64    5.20
  -4   8   8  103.76    5.51
  -4   8   8  103.00    5.49
  -4   8   8  111.61    5.63
  -4   8  10   33.08    3.38
  -4   8  10   35.20    3.51
  -4   8  10   37.30    3.60
  -4   8  10   38.84    4.00
  -4   8  12  234.85    9.18
  -4   8  12  238.39    9.31
  -4   8  12  244.46    9.64
  -4   8  12  235.52    9.06
  -4   8  12  221.45    9.08
  -4   8  14   63.27    4.51
  -4   8  14   64.17    4.50
  -4   8  14   59.85    4.12
  -4   8  16   13.36    2.67
  -4   8  16   12.01    2.56
  -4   8  18   57.21    3.70
  -4   8  18   49.56    3.62
  -4   8  20  113.12    5.04
  -4   8  20  123.35    5.54
  -4   8  20  105.98    5.19
  -4   8  22   65.21    3.85
  -4   8  22   75.87    3.95
  -4   8  22   63.36    3.29
  -4   8  22   64.07    3.64
  -4   8  24   32.18    2.57
  -4   8  24   32.56    1.96
  -4   8  26   80.83    3.69
  -4   8  26   81.55    3.55
  -4   8  28   42.21    2.04
  -4   9  -9   70.66    3.73
  -4   9  -7   43.53    3.13
  -4   9  -5   94.29    4.70
  -4   9  -3   11.08    2.25
  -4   9  -1   20.38    2.59
  -4   9  -1   25.59    2.81
  -4   9   1   38.35    3.30
  -4   9   1   42.21    3.29
  -4   9   1   31.23    2.81
  -4   9   3   38.05    3.50
  -4   9   3   47.23    3.06
  -4   9   3   44.70    3.47
  -4   9   3   44.52    3.28
  -4   9   5   74.77    4.65
  -4   9   5   83.53    4.13
  -4   9   5   75.61    4.31
  -4   9   7   29.73    2.74
  -4   9   7   29.37    3.24
  -4   9   7   29.01    2.90
  -4   9   9   60.66    3.64
  -4   9   9   54.08    3.67
  -4   9   9   51.09    3.58
  -4   9  11   67.61    4.16
  -4   9  11   61.58    3.73
  -4   9  11   57.03    3.67
  -4   9  13  161.49    6.57
  -4   9  13  177.97    6.89
  -4   9  13  160.81    6.58
  -4   9  15   12.18    2.08
  -4   9  15   12.72    2.13
  -4   9  15   14.25    2.12
  -4   9  17   27.49    2.42
  -4   9  17   31.04    2.39
  -4   9  19   34.13    2.40
  -4   9  19   36.26    2.21
  -4   9  21   23.46    1.53
  -4   9  21   24.17    1.90
  -4   9  23    7.66    1.08
  -4  10  -2   19.57    1.92
  -4  10   0   10.79    1.71
  -4  10   2   13.16    1.83
  -4  10   4   19.30    1.92
  -4  10   4   19.27    2.05
  -4  10   6    8.14    1.53
  -4  10   6    6.41    1.59
  -4  10   8   76.53    3.56
  -4  10  10   18.67    1.58
  -4  10  12   52.96    2.62
  -4  10  12   43.77    2.34
  -4  10  12   50.07    2.65
  -4  10  14   66.75    2.76
  -4  10  14   70.22    2.85
  -3   0 -39   -0.19    1.62
  -3   0 -37   -0.93    1.98
  -3   0 -35    1.91    2.19
  -3   0 -33    0.60    2.54
  -3   0 -31    3.43    3.28
  -3   0 -31    1.73    2.55
  -3   0 -29    0.69    3.03
  -3   0 -29    1.59    2.51
  -3   0 -27    1.39    2.32
  -3   0 -25    0.15    1.98
  -3   0 -23    0.28    1.84
  -3   0 -21    1.04    1.68
  -3   0 -19    0.12    1.55
  -3   0 -17    0.22    2.33
  -3   0 -15    1.15    2.10
  -3   0 -13    0.64    1.72
  -3   0 -11    0.54    1.64
  -3   0  -9    0.19    1.10
  -3   0  -9   -0.23    1.39
  -3   0  -7    0.41    1.11
  -3   0  -7    0.70    1.27
  -3   0  -5    0.22    0.92
  -3   0  -5    0.97    1.25
  -3   0  -3    0.40    0.95
  -3   0  -3    0.63    1.08
  -3   0  -1    0.19    0.91
  -3   0  -1   -0.68    1.02
  -3   0   1    1.87    0.96
  -3   0   1    0.95    1.10
  -3   0   3    0.44    0.91
  -3   0   5    0.12    0.83
  -3   0   7    0.61    0.88
  -3   0   9    0.32    1.03
  -3   0  11    0.48    1.16
  -3   0  13    0.12    1.30
  -3   0  15   -0.31    1.80
  -3   0  15   -0.41    1.50
  -3   0  17    0.71    1.84
  -3   0  17    0.18    2.09
  -3   0  17   -1.45    1.73
  -3   0  19    0.40    2.03
  -3   0  19   -1.08    2.26
  -3   0  19   -0.19    1.92
  -3   0  21    0.88    2.21
  -3   0  21   -2.45    2.60
  -3   0  21   -0.42    1.97
  -3   0  23   -0.47    2.38
  -3   0  23    0.53    2.85
  -3   0  23   -0.70    2.26
  -3   0  25    0.24    2.22
  -3   0  25    1.69    2.68
  -3   0  25   -1.28    2.22
  -3   0  27    2.80    2.36
  -3   0  27   -0.59    2.94
  -3   0  27    1.64    2.47
  -3   0  29    0.26    2.28
  -3   0  29   -1.42    2.56
  -3   0  29   -1.81    3.02
  -3   0  31   -0.85    2.60
  -3   0  31    4.89    2.60
  -3   0  33   10.61    2.83
  -3   0  35   -0.76    2.41
  -3   0  37    2.18    2.24
  -3   0  39    0.58    1.96
  -3   0  39   -1.10    1.96
  -3   0  41   -0.91    1.57
  -3   0  41    0.69    1.58
  -3   0  43   -0.96    1.12
  -3   0  43    0.25    1.15
  -3   1 -38    9.31    2.01
  -3  -1 -38    7.32    1.96
  -3   1 -36    1.33    2.00
  -3  -1 -36    3.44    2.13
  -3   1 -34   45.51    3.70
  -3  -1 -34   50.45    3.84
  -3   1 -32   67.84    4.48
  -3  -1 -32   63.50    4.48
  -3  -1 -30    3.75    3.06
  -3   1 -30    1.68    2.94
  -3   1 -30    3.39    2.54
  -3  -1 -30    2.98    2.45
  -3   1 -28   41.31    3.66
  -3  -1 -28   41.54    3.71
  -3   1 -26    2.67    2.11
  -3  -1 -26    1.51    2.21
  -3   1 -26    0.94    1.66
  -3   1 -24   30.34    3.02
  -3  -1 -24   32.30    3.18
  -3   1 -24   27.48    2.61
  -3   1 -22   13.50    2.36
  -3  -1 -22   11.85    2.26
  -3   1 -20    2.70    1.58
  -3  -1 -20    3.12    1.73
  -3   1 -18    9.39    1.85
  -3  -1 -18    8.19    1.78
  -3   1 -16   94.99    5.86
  -3  -1 -16   97.30    5.95
  -3   1 -14    9.33    2.41
  -3  -1 -14    7.70    2.31
  -3   1 -12  264.74    9.76
  -3  -1 -12  255.09    9.71
  -3   1 -10  190.86    7.39
  -3   1 -10  185.80    7.41
  -3  -1 -10  202.75    7.61
  -3   1  -8  818.35   24.40
  -3   1  -8  821.79   24.35
  -3  -1  -8  859.81   24.48
  -3   1  -6    2.93    1.29
  -3  -1  -6    3.01    0.98
  -3   1  -6    4.20    1.34
  -3  -1  -6    3.96    1.36
  -3   1  -4  336.49   10.91
  -3  -1  -4  340.67   10.23
  -3   1  -4  348.95   10.89
  -3  -1  -4  356.17   10.94
  -3   1  -2 1845.45   49.70
  -3  -1  -2 1791.96   48.95
  -3   1  -2 1775.68   49.57
  -3  -1  -2 1815.33   49.60
  -3  -1   0  269.10    8.24
  -3   1   0  279.29    8.85
  -3   1   0  267.75    8.74
  -3  -1   0  275.27    8.76
  -3   1   2  445.21   13.57
  -3   1   2  454.92   13.54
  -3  -1   2  453.39   13.52
  -3   1   4  239.53    7.95
  -3   1   6  265.83    8.58
  -3  -1   6  252.23    7.70
  -3  -1   8  438.79   12.98
  -3   1   8  467.28   13.92
  -3  -1  10   34.15    2.04
  -3   1  10   36.52    2.67
  -3   1  12   79.69    4.27
  -3  -1  12   81.71    3.66
  -3  -1  14  145.72    6.50
  -3   1  14  149.17    6.59
  -3   1  14  149.44    6.61
  -3  -1  14  142.53    5.79
  -3  -1  16   14.78    1.97
  -3   1  16   14.27    2.58
  -3  -1  16   14.22    2.57
  -3   1  16   16.99    2.54
  -3   1  16   18.56    2.85
  -3  -1  18    4.62    1.68
  -3   1  18    2.77    2.26
  -3   1  18    4.83    2.30
  -3  -1  18    5.23    2.37
  -3   1  18    4.22    2.37
  -3  -1  18    3.88    1.96
  -3  -1  20   32.88    3.22
  -3   1  20   38.32    3.91
  -3   1  20   39.90    4.17
  -3  -1  20   39.62    4.05
  -3  -1  20   39.33    3.68
  -3   1  20   40.06    4.13
  -3   1  22    2.50    2.58
  -3  -1  22    2.73    1.88
  -3  -1  22    3.84    2.76
  -3   1  22    0.51    2.70
  -3  -1  22    1.40    2.01
  -3   1  22    4.29    2.46
  -3   1  24   54.82    5.08
  -3  -1  24   51.58    4.30
  -3  -1  24   53.66    5.02
  -3   1  24   60.51    5.29
  -3  -1  24   53.16    4.29
  -3   1  24   62.09    5.27
  -3  -1  26    5.37    2.39
  -3   1  26    5.86    3.02
  -3   1  26    4.55    2.85
  -3  -1  26    5.96    3.12
  -3  -1  26    6.40    2.43
  -3   1  26    4.74    2.85
  -3  -1  28   12.83    2.95
  -3   1  28   13.18    3.54
  -3  -1  28   15.81    3.65
  -3   1  28   12.61    3.59
  -3   1  28   12.93    3.55
  -3   1  30  212.79   10.73
  -3   1  30  212.11   10.45
  -3  -1  30  212.37   10.60
  -3   1  30  218.20   10.65
  -3   1  32   18.73    3.60
  -3   1  32   17.03    3.39
  -3   1  32   22.42    3.34
  -3  -1  32   26.30    3.69
  -3   1  32   26.07    3.67
  -3   1  34   39.54    3.73
  -3  -1  36    7.86    2.62
  -3   1  36    9.40    2.59
  -3  -1  38    0.46    2.03
  -3   1  38    1.50    2.09
  -3  -1  38    0.97    1.99
  -3   1  38    0.12    1.98
  -3  -1  40    2.42    1.72
  -3   1  40    4.87    1.83
  -3  -1  40    3.94    1.72
  -3   1  40    4.44    1.74
  -3   1  42    4.05    1.42
  -3  -1  42    3.81    1.44
  -3  -1  42    4.09    1.38
  -3   1  42    6.52    1.44
  -3   1  44    0.17    0.75
  -3  -1  44    0.42    0.73
  -3  -1  44   -0.36    0.81
  -3   1  44   -0.09    0.76
  -3   2 -37    5.92    1.76
  -3  -2 -37    4.60    1.78
  -3   2 -35    6.77    2.11
  -3  -2 -35    3.65    2.02
  -3   2 -33   48.94    3.06
  -3   2 -33   46.14    3.62
  -3  -2 -33   54.73    3.84
  -3   2 -31  122.33    5.48
  -3   2 -31  120.26    5.92
  -3  -2 -31  125.65    6.05
  -3  -2 -29   11.34    3.52
  -3   2 -29   12.59    3.26
  -3   2 -29   14.20    2.29
  -3   2 -29   13.46    2.66
  -3  -2 -29   10.41    2.48
  -3   2 -27   68.59    4.27
  -3   2 -27   72.54    4.46
  -3  -2 -27   82.22    4.80
  -3   2 -25   39.04    3.15
  -3   2 -25   39.26    3.26
  -3  -2 -25   38.49    3.41
  -3   2 -25   32.15    2.89
  -3   2 -23   70.81    4.03
  -3   2 -23   73.65    4.27
  -3  -2 -23   70.56    4.24
  -3   2 -23   65.53    3.92
  -3   2 -21   16.26    2.16
  -3   2 -21   18.69    2.43
  -3  -2 -21   18.61    2.44
  -3   2 -21   16.26    2.18
  -3   2 -19   16.20    2.11
  -3   2 -19   16.24    2.09
  -3   2 -19   15.27    2.14
  -3  -2 -19   15.86    2.22
  -3  -2 -15    2.84    2.02
  -3   2 -15    2.37    1.97
  -3   2 -13   14.32    2.42
  -3  -2 -13   21.24    2.72
  -3   2 -11  280.08   10.41
  -3   2 -11  283.28   10.22
  -3  -2 -11  285.57   10.36
  -3   2  -9  482.45   15.57
  -3   2  -9  475.12   15.16
  -3  -2  -9  481.00   15.19
  -3   2  -7   30.87    2.64
  -3   2  -7   35.28    2.48
  -3  -2  -7   34.61    2.51
  -3   2  -5  441.78   13.65
  -3   2  -5  410.17   13.11
  -3  -2  -5  429.56   13.18
  -3  -2  -3    3.67    0.58
  -3   2  -3    6.12    1.29
  -3  -2  -3    6.57    1.31
  -3  -2  -1  173.28    5.19
  -3   2  -1  178.98    6.16
  -3  -2  -1  180.07    6.18
  -3  -2   1    4.48    0.66
  -3   2   1    3.59    1.08
  -3  -2   1    4.23    1.06
  -3   2   3   23.87    1.83
  -3  -2   3   23.87    1.84
  -3   2   3   26.79    2.26
  -3  -2   5   47.56    2.60
  -3   2   5   49.75    3.07
  -3   2   7   10.72    1.80
  -3  -2   9  225.97    6.68
  -3   2   9  253.55    8.68
  -3   2  11  120.78    5.62
  -3  -2  11  113.06    3.94
  -3   2  13  142.58    6.27
  -3  -2  13  142.79    6.29
  -3  -2  13  136.56    4.94
  -3   2  13  142.51    6.59
  -3   2  15    5.49    2.29
  -3   2  15    5.27    2.38
  -3  -2  15    5.42    2.12
  -3   2  15    5.42    2.05
  -3  -2  15    5.09    1.25
  -3   2  17   16.48    3.23
  -3  -2  17   19.69    2.34
  -3   2  17   22.94    3.15
  -3  -2  17   20.09    2.85
  -3   2  17   21.26    3.00
  -3  -2  17   21.71    2.08
  -3   2  19    1.24    2.50
  -3  -2  19    0.61    1.61
  -3  -2  19    0.22    2.26
  -3   2  19    1.10    2.10
  -3  -2  19    0.93    1.34
  -3   2  19    5.18    2.62
  -3   2  21    8.48    2.85
  -3  -2  21    8.86    2.03
  -3   2  21    9.60    2.83
  -3  -2  21   11.03    2.82
  -3   2  21    6.81    2.90
  -3   2  23   34.47    4.48
  -3  -2  23   33.47    3.99
  -3   2  23   40.85    4.25
  -3   2  23   34.78    4.30
  -3   2  25   -1.48    2.83
  -3   2  25    1.33    2.45
  -3  -2  25    1.59    2.41
  -3   2  25    2.17    2.82
  -3   2  27   60.37    4.29
  -3   2  27   61.27    5.74
  -3   2  27   65.57    5.43
  -3  -2  27   60.25    5.39
  -3   2  27   57.35    5.74
  -3   2  29  194.22    8.21
  -3   2  29  195.05   10.19
  -3  -2  29  200.38    9.82
  -3   2  29  194.87    9.74
  -3   2  29  170.65   10.00
  -3   2  31  180.64    7.82
  -3   2  31  174.71    9.56
  -3   2  31  167.56    8.97
  -3  -2  31  180.90    9.21
  -3   2  31  171.51    9.70
  -3   2  33   45.12    3.75
  -3  -2  35    4.90    2.28
  -3   2  35    3.79    2.29
  -3  -2  37    5.26    2.08
  -3   2  37    7.17    2.07
  -3  -2  37    3.20    2.00
  -3   2  37    3.02    2.02
  -3  -2  39    2.95    1.67
  -3   2  39    2.97    1.70
  -3  -2  39    3.68    1.69
  -3   2  39    3.10    1.71
  -3  -2  41    1.86    1.25
  -3   2  41    1.41    1.28
  -3  -2  41    1.37    1.27
  -3   2  41    1.63    1.29
  -3  -2  43    2.08    0.76
  -3  -2  43    0.79    0.77
  -3  -3 -36   45.81    2.77
  -3   3 -34   48.11    3.16
  -3  -3 -34   46.37    3.12
  -3   3 -34   53.61    3.13
  -3   3 -32   37.65    3.02
  -3  -3 -32   38.21    3.14
  -3   3 -32   38.19    3.02
  -3   3 -30  221.38    8.51
  -3  -3 -30  232.86    8.70
  -3   3 -30  234.98    8.79
  -3   3 -28    1.72    2.69
  -3  -3 -28    2.65    2.63
  -3   3 -28    3.15    2.12
  -3  -3 -28    3.77    2.10
  -3   3 -28    5.59    2.22
  -3   3 -26    4.56    2.78
  -3  -3 -26    5.58    2.98
  -3   3 -26    7.53    2.41
  -3   3 -26    5.78    2.09
  -3  -3 -26    6.35    2.13
  -3   3 -24  365.71   12.75
  -3   3 -24  358.90   12.73
  -3   3 -24  357.88   12.64
  -3   3 -24  380.48   12.44
  -3  -3 -24  374.47   12.47
  -3   3 -22    4.30    1.97
  -3   3 -22    4.77    1.82
  -3  -3 -22    5.78    1.98
  -3   3 -22    2.83    2.01
  -3   3 -20   75.70    4.41
  -3   3 -20   83.98    4.22
  -3  -3 -20   84.99    4.28
  -3   3 -20   72.91    4.20
  -3   3 -20   88.11    4.57
  -3   3 -18    5.25    1.78
  -3   3 -18    4.33    1.57
  -3  -3 -18    5.21    1.61
  -3   3 -18    4.63    1.73
  -3   3 -18    4.10    1.85
  -3   3 -16  165.62    6.45
  -3   3 -16  169.57    6.49
  -3   3 -16  148.01    6.38
  -3   3 -12   45.76    3.60
  -3  -3 -12   50.87    3.84
  -3   3 -10   44.80    3.26
  -3  -3 -10   42.34    3.24
  -3   3  -8  279.98    9.75
  -3  -3  -8  283.15    9.80
  -3   3  -6  279.56    9.30
  -3  -3  -6  272.04    9.30
  -3   3  -6  279.74   10.06
  -3   3  -4   73.67    3.42
  -3  -3  -4   69.88    3.37
  -3   3  -4   65.77    3.98
  -3   3  -2  114.65    4.50
  -3  -3  -2  116.37    4.52
  -3   3  -2  114.32    5.22
  -3   3   0   13.74    1.46
  -3  -3   0   15.50    1.45
  -3   3   0   11.35    1.80
  -3   3   2  129.51    4.75
  -3  -3   2  119.64    4.61
  -3   3   2  119.90    5.36
  -3   3   4   24.97    1.84
  -3  -3   4   26.91    1.89
  -3   3   4   23.06    2.33
  -3   3   6   19.72    1.78
  -3  -3   6   19.53    1.74
  -3   3   6   20.43    2.16
  -3   3   8   55.29    3.43
  -3  -3  10 1116.12   32.69
  -3   3  10 1161.64   32.76
  -3   3  10 1140.64   34.17
  -3   3  12   74.01    4.19
  -3  -3  12   74.43    4.22
  -3   3  12   68.49    4.98
  -3   3  14   80.01    5.09
  -3   3  14   72.66    5.28
  -3  -3  14   71.14    4.49
  -3   3  14   73.65    4.50
  -3   3  16    7.82    2.63
  -3   3  16    8.78    2.29
  -3  -3  16    5.99    2.21
  -3   3  18   26.69    2.47
  -3   3  18   36.24    4.16
  -3   3  18   36.77    2.68
  -3   3  18   35.89    3.62
  -3  -3  18   32.45    3.63
  -3   3  18   34.54    2.59
  -3   3  20   11.81    2.00
  -3   3  20   10.15    1.86
  -3   3  20    8.96    1.86
  -3   3  20   13.16    3.24
  -3  -3  20   15.92    2.93
  -3   3  20   13.01    2.78
  -3   3  22    2.33    1.68
  -3   3  22    0.53    1.65
  -3   3  22   -0.61    2.69
  -3   3  22    2.95    3.08
  -3  -3  22    3.73    2.40
  -3   3  22    6.74    2.38
  -3   3  24    6.49    2.03
  -3   3  24    5.86    2.02
  -3   3  24    6.51    3.43
  -3   3  24    7.55    3.50
  -3  -3  24   13.86    2.74
  -3   3  24   16.25    2.87
  -3   3  26   63.81    3.80
  -3   3  26   52.54    5.61
  -3   3  26   63.50    4.21
  -3   3  26   70.02    6.15
  -3  -3  26   66.94    5.23
  -3   3  26   52.51    5.07
  -3   3  28  270.91   13.02
  -3   3  28  273.76    9.62
  -3   3  28  282.12   10.37
  -3   3  28  287.97   13.00
  -3   3  28  270.93   11.77
  -3  -3  28  259.03   11.60
  -3   3  30   62.34    5.94
  -3   3  30   53.69    5.64
  -3   3  30   65.19    4.32
  -3  -3  30   61.80    5.03
  -3   3  30   55.36    4.92
  -3   3  32   87.65    4.90
  -3  -3  32   80.61    4.66
  -3  -3  34   16.00    2.45
  -3   3  34   19.32    2.63
  -3  -3  34   19.87    2.40
  -3   3  34   17.45    2.40
  -3   3  34   12.46    2.09
  -3   3  34   17.34    2.41
  -3  -3  36    7.26    1.93
  -3   3  36    5.93    1.90
  -3  -3  36    7.91    1.86
  -3   3  36    8.52    1.87
  -3   3  36    5.34    1.72
  -3  -3  38   12.76    1.86
  -3  -3  38    9.86    1.62
  -3  -3  40    7.68    1.31
  -3  -3  40    5.83    1.17
  -3   4 -35   31.66    2.27
  -3   4 -33   61.64    3.58
  -3  -4 -31  106.86    4.69
  -3   4 -31  112.02    5.26
  -3  -4 -29  135.35    5.66
  -3   4 -29  137.24    6.24
  -3   4 -27   22.43    2.46
  -3  -4 -27   25.50    2.56
  -3   4 -27   21.73    2.91
  -3   4 -25   84.54    4.42
  -3  -4 -25   90.51    4.57
  -3   4 -25   92.07    5.22
  -3   4 -25   91.79    5.28
  -3   4 -23  322.08   10.85
  -3   4 -23  322.91   12.99
  -3   4 -23  327.81   11.80
  -3   4 -23  320.78   11.73
  -3   4 -23  328.25   11.94
  -3   4 -21   63.22    3.58
  -3   4 -21   57.72    4.27
  -3   4 -21   62.55    4.34
  -3   4 -21   61.61    4.89
  -3   4 -21   66.76    4.35
  -3   4 -19   54.97    3.87
  -3   4 -19   61.67    3.67
  -3   4 -19   51.70    3.96
  -3   4 -19   57.79    3.35
  -3   4 -19   52.12    3.93
  -3   4 -17   28.10    2.84
  -3   4 -17   28.11    2.63
  -3   4 -17   23.64    2.72
  -3   4 -17   27.36    2.91
  -3   4 -15  183.40    6.99
  -3   4 -15  171.17    6.95
  -3   4 -15  172.65    6.92
  -3   4 -13   10.73    1.89
  -3   4 -13   13.50    2.02
  -3   4 -13   11.32    1.98
  -3   4 -13   15.23    2.11
  -3   4 -11    5.75    1.63
  -3   4 -11    8.22    1.63
  -3   4  -9  155.57    7.37
  -3   4  -7  227.08    9.13
  -3   4  -7  220.61    8.06
  -3  -4  -7  220.87    8.10
  -3   4  -5  161.02    6.85
  -3   4  -5  150.83    5.77
  -3  -4  -5  141.24    5.67
  -3   4  -3   32.53    2.29
  -3   4  -3   34.30    2.92
  -3   4  -3   33.12    2.13
  -3  -4  -3   35.23    2.18
  -3   4  -1   61.02    3.54
  -3   4  -1   63.14    3.97
  -3   4  -1   73.22    3.07
  -3   4   1  143.42    6.17
  -3   4   1  138.26    6.17
  -3   4   1  138.69    4.94
  -3   4   3  404.13   13.42
  -3   4   3  408.66   13.76
  -3   4   3  396.01   11.94
  -3   4   5  201.25    7.90
  -3   4   5  203.26    8.48
  -3   4   5  221.77    8.43
  -3   4   5  199.24    6.69
  -3  -4   5  193.56    6.57
  -3   4   7  126.35    5.99
  -3   4   7  108.70    4.48
  -3  -4   7  112.78    4.43
  -3   4   7  112.68    5.53
  -3   4   7  111.56    6.14
  -3  -4   7  118.31    4.82
  -3   4   7  123.47    4.85
  -3   4   9  448.53   15.16
  -3   4   9  429.49   13.42
  -3  -4   9  443.44   13.37
  -3   4   9  460.97   15.92
  -3   4   9  443.59   14.60
  -3   4   9  423.58   13.81
  -3  -4   9  425.20   13.84
  -3   4  11  343.99   12.55
  -3  -4  11  315.63   10.61
  -3   4  11  323.47   12.95
  -3   4  11  335.75   11.86
  -3  -4  11  320.29   11.26
  -3   4  11  335.33   11.35
  -3   4  13   79.84    3.95
  -3   4  13   83.13    4.16
  -3   4  13   81.97    5.49
  -3   4  13   81.96    4.17
  -3   4  13   82.60    4.94
  -3   4  13   81.43    5.78
  -3   4  13   84.26    4.67
  -3  -4  13   80.23    4.64
  -3   4  15   21.66    2.25
  -3   4  15   21.67    2.27
  -3   4  15   16.58    2.19
  -3   4  15   21.41    2.40
  -3   4  15   21.85    2.88
  -3   4  15   24.45    3.84
  -3  -4  15   17.81    2.57
  -3   4  15   22.05    2.76
  -3   4  17    2.05    1.71
  -3   4  17    5.49    1.85
  -3   4  17    3.08    1.34
  -3   4  17    4.19    1.71
  -3   4  17    4.48    1.84
  -3   4  17    6.40    3.10
  -3   4  17    3.24    1.84
  -3  -4  17    5.08    2.05
  -3   4  19   14.93    2.27
  -3   4  19   10.21    2.03
  -3   4  19    8.94    1.84
  -3   4  19   11.64    2.01
  -3   4  19   11.80    2.19
  -3   4  19    9.41    3.43
  -3   4  19   11.09    2.38
  -3  -4  19    8.92    2.44
  -3   4  21    4.23    1.75
  -3   4  21    5.24    2.05
  -3   4  21    3.95    1.80
  -3   4  21    5.17    2.07
  -3   4  21    1.86    3.11
  -3   4  21    9.14    2.22
  -3  -4  21    9.41    2.16
  -3   4  23    5.40    2.11
  -3   4  23    7.65    2.13
  -3   4  23    5.75    2.38
  -3   4  23    5.69    1.99
  -3   4  25   37.15    3.42
  -3   4  25   34.14    3.78
  -3   4  25   41.42    3.26
  -3   4  25   39.05    3.20
  -3   4  27  229.29    8.77
  -3   4  27  214.39   11.50
  -3  -4  27  234.23    8.51
  -3   4  27  215.50    8.53
  -3   4  29   67.00    4.08
  -3   4  29   69.63    4.10
  -3  -4  29   67.09    3.98
  -3   4  29   61.68    5.84
  -3   4  29   64.09    4.19
  -3  -4  31  120.98    5.44
  -3  -4  31  128.93    5.32
  -3   4  31  116.79    5.60
  -3   4  31  123.64    6.02
  -3  -4  33   52.02    3.21
  -3  -4  33   50.74    2.97
  -3   4  33   48.31    3.23
  -3   4  33   51.95    3.62
  -3   4  35    2.65    1.71
  -3  -4  35    3.49    1.34
  -3   4  35    3.35    1.42
  -3  -4  35    3.40    1.51
  -3   4  37   19.09    1.85
  -3   4  39    6.48    1.03
  -3   4  41    1.89    0.79
  -3   5 -34   16.16    1.79
  -3   5 -32  123.43    5.28
  -3   5 -30   15.20    2.33
  -3   5 -28   14.50    2.65
  -3   5 -26  158.21    7.06
  -3   5 -24   55.13    4.16
  -3   5 -24   52.20    4.15
  -3   5 -22  134.25    6.60
  -3   5 -22  125.31    6.36
  -3   5 -20   29.15    3.42
  -3   5 -18  158.73    7.39
  -3   5 -18  172.73    7.22
  -3   5 -18  167.82    7.53
  -3   5 -16   19.84    2.89
  -3   5 -16   17.63    2.73
  -3   5 -16   19.65    2.63
  -3   5 -14  305.55   11.35
  -3   5 -14  331.96   11.41
  -3   5 -12   83.05    4.76
  -3   5 -12   82.39    4.65
  -3   5 -10   22.37    2.36
  -3   5 -10   12.67    2.26
  -3   5  -8  355.70   11.56
  -3   5  -8  369.52   11.90
  -3   5  -6  236.43    8.91
  -3   5  -6  253.18   10.03
  -3   5  -4  152.96    6.40
  -3   5  -4  170.56    6.65
  -3   5  -4  151.69    7.23
  -3   5  -2  162.38    6.46
  -3   5  -2  158.93    7.20
  -3   5  -2  167.19    6.59
  -3   5   0  160.27    7.28
  -3   5   0  174.04    6.37
  -3   5   2   85.83    4.86
  -3   5   2   83.76    4.51
  -3   5   2   88.21    4.10
  -3   5   2   88.05    4.10
  -3   5   4  101.45    5.28
  -3   5   4   99.05    5.33
  -3   5   4   99.81    4.47
  -3   5   4  104.10    4.51
  -3   5   4   98.29    4.48
  -3   5   6   11.76    1.84
  -3   5   6   15.58    1.94
  -3   5   6   12.19    2.13
  -3   5   6   11.85    2.58
  -3   5   6   15.38    2.01
  -3   5   8   65.57    3.55
  -3   5   8   65.24    4.20
  -3   5   8   71.69    5.02
  -3   5   8   74.45    3.95
  -3   5   8   63.20    4.71
  -3   5  10   83.66    4.06
  -3   5  10   76.05    4.04
  -3   5  10   71.64    4.58
  -3   5  10   81.17    5.63
  -3   5  10   77.40    4.34
  -3   5  10   80.06    4.70
  -3   5  10   80.87    4.30
  -3   5  10   76.55    5.25
  -3   5  12  162.74    6.64
  -3   5  12  164.95    6.58
  -3   5  12  155.82    7.38
  -3   5  12  177.63    8.78
  -3   5  12  158.82    7.10
  -3   5  12  165.50    8.34
  -3   5  12  159.45    6.87
  -3   5  12  168.68    6.84
  -3   5  14   19.42    2.41
  -3   5  14   20.32    2.40
  -3   5  14   16.67    3.49
  -3   5  14   24.85    3.73
  -3   5  14   18.40    2.78
  -3   5  14   18.77    2.67
  -3   5  14   17.75    2.72
  -3   5  14   19.50    2.59
  -3   5  14   18.67    2.61
  -3   5  16  135.09    6.06
  -3   5  16  136.37    5.96
  -3   5  16  123.74    6.68
  -3   5  16  143.74    8.22
  -3   5  16  142.17    6.28
  -3   5  16  123.31    6.26
  -3   5  16  129.53    7.86
  -3   5  16  124.04    6.19
  -3   5  16  124.72    6.21
  -3   5  18   30.40    3.16
  -3   5  18   33.92    3.13
  -3   5  18   29.53    4.32
  -3   5  18   34.69    4.46
  -3   5  18   27.61    3.32
  -3   5  18   35.75    3.25
  -3   5  18   27.35    3.30
  -3   5  18   27.98    3.18
  -3   5  18   33.54    3.47
  -3   5  20   26.81    3.14
  -3   5  20   30.02    3.18
  -3   5  20   32.94    4.56
  -3   5  20   29.30    4.47
  -3   5  20   23.40    3.26
  -3   5  20   28.39    2.86
  -3   5  20   26.73    3.41
  -3   5  20   27.39    3.30
  -3   5  20   21.45    3.06
  -3   5  22  148.50    6.59
  -3   5  22  146.98    8.77
  -3   5  22  138.53    6.02
  -3   5  22  146.54    6.95
  -3   5  22  111.62    8.10
  -3   5  22  119.76    6.61
  -3   5  22  132.98    6.62
  -3   5  24    4.23    2.26
  -3   5  24    5.17    3.13
  -3   5  24    1.77    2.95
  -3   5  24    9.05    2.77
  -3   5  24    6.14    2.52
  -3   5  24    7.10    2.53
  -3   5  26  123.50    6.06
  -3   5  26  128.99    8.26
  -3   5  26  127.08    6.57
  -3   5  26  143.50    6.51
  -3   5  26  136.43    6.40
  -3   5  28   82.28    5.15
  -3   5  28   88.79    4.90
  -3   5  28   82.69    4.87
  -3   5  30   75.71    4.67
  -3   5  30   67.82    4.14
  -3   5  32   37.96    3.20
  -3   5  32   39.69    2.86
  -3   5  34  106.48    4.66
  -3   5  34   91.73    3.97
  -3   5  36   21.61    1.92
  -3   5  38    4.89    0.96
  -3   5  38    4.96    1.19
  -3   6 -31    7.79    1.66
  -3   6 -29   28.38    2.64
  -3   6 -27   97.17    4.94
  -3   6 -21  219.59    8.97
  -3   6 -21  201.47    8.63
  -3   6 -19   17.24    3.09
  -3   6 -17  113.35    5.91
  -3   6 -17  100.88    5.67
  -3   6 -15  139.53    7.04
  -3   6 -15  152.58    7.18
  -3   6 -13   79.63    4.94
  -3   6 -13   74.88    4.69
  -3   6 -13   74.25    4.90
  -3   6 -11   43.04    3.56
  -3   6 -11   38.52    3.61
  -3   6 -11   48.95    3.96
  -3   6  -9   89.00    5.25
  -3   6  -9   96.46    5.15
  -3   6  -9   94.45    4.90
  -3   6  -9   86.72    4.46
  -3   6  -7  224.46    9.01
  -3   6  -7  210.11    8.29
  -3   6  -7  224.07    8.31
  -3   6  -7  223.94    7.59
  -3   6  -7  215.81    8.31
  -3   6  -5   70.61    4.38
  -3   6  -5   68.12    4.11
  -3   6  -5   82.63    4.75
  -3   6  -5   73.27    4.21
  -3   6  -5   71.97    4.44
  -3   6  -5   73.76    3.68
  -3   6  -3  263.02    9.59
  -3   6  -3  276.35    9.98
  -3   6  -3  273.12    9.71
  -3   6  -3  281.47   10.28
  -3   6  -3  270.58   10.84
  -3   6  -3  278.98    9.30
  -3   6  -3  255.08   10.15
  -3   6  -1   12.53    2.08
  -3   6  -1    8.62    1.87
  -3   6  -1   10.89    2.26
  -3   6  -1   13.41    2.17
  -3   6  -1    9.32    2.40
  -3   6  -1   11.86    1.94
  -3   6  -1   10.62    2.48
  -3   6   1  171.09    6.66
  -3   6   1  165.92    6.65
  -3   6   1  158.12    6.85
  -3   6   1  158.31    7.47
  -3   6   1  149.12    7.40
  -3   6   1  179.93    6.64
  -3   6   3   40.69    3.14
  -3   6   3   38.07    3.01
  -3   6   3   39.83    3.13
  -3   6   3   41.62    3.56
  -3   6   3   38.06    3.81
  -3   6   3   43.16    3.16
  -3   6   5   63.33    3.81
  -3   6   5   62.60    3.83
  -3   6   5   56.54    3.65
  -3   6   5   60.94    3.83
  -3   6   5   58.47    4.17
  -3   6   5   68.47    3.97
  -3   6   7  150.36    6.47
  -3   6   7  158.68    6.61
  -3   6   7  154.36    6.65
  -3   6   7  154.63    6.05
  -3   6   7  148.23    7.06
  -3   6   7  168.16    6.81
  -3   6   7  158.07    7.55
  -3   6   9   26.12    2.68
  -3   6   9   25.11    2.71
  -3   6   9   22.80    2.86
  -3   6   9   28.99    2.48
  -3   6   9   26.81    3.00
  -3   6   9   18.96    3.12
  -3   6   9   27.61    3.38
  -3   6   9   28.82    3.10
  -3   6  11   40.48    3.35
  -3   6  11   52.21    4.58
  -3   6  11   40.94    3.16
  -3   6  11   42.82    4.41
  -3   6  11   46.08    4.13
  -3   6  13  138.87    6.39
  -3   6  13  149.36    8.13
  -3   6  13  147.74    7.03
  -3   6  13  137.38    7.92
  -3   6  15  178.14    7.45
  -3   6  15  167.28    7.56
  -3   6  15  183.03    9.42
  -3   6  15  163.09    7.78
  -3   6  15  186.49    8.03
  -3   6  15  177.31    7.97
  -3   6  15  180.60    9.34
  -3   6  17   38.36    3.51
  -3   6  17   25.77    3.27
  -3   6  17   21.94    3.90
  -3   6  17   27.63    4.25
  -3   6  17   31.37    3.66
  -3   6  17   36.89    3.58
  -3   6  17   33.23    3.82
  -3   6  17   36.42    3.63
  -3   6  19  145.65    7.04
  -3   6  19  149.84    6.86
  -3   6  19  150.54    8.72
  -3   6  19  139.11    7.16
  -3   6  19  151.96    6.79
  -3   6  19  123.82    6.95
  -3   6  19  154.00    7.31
  -3   6  19  145.52    8.73
  -3   6  21   92.84    7.05
  -3   6  21  104.02    5.58
  -3   6  21  112.05    5.96
  -3   6  21  104.18    5.24
  -3   6  21   90.15    5.67
  -3   6  21  104.19    5.93
  -3   6  23   21.91    3.12
  -3   6  23   20.62    3.17
  -3   6  23   20.09    2.51
  -3   6  23   16.23    3.19
  -3   6  23   20.29    3.29
  -3   6  25  234.40    9.64
  -3   6  25  253.82    9.56
  -3   6  25  237.89    9.34
  -3   6  27   19.30    2.81
  -3   6  27   19.03    2.94
  -3   6  29   43.55    3.14
  -3   6  29   39.96    3.39
  -3   6  31   31.64    2.45
  -3   6  31   33.95    2.89
  -3   6  31   29.90    2.74
  -3   6  33   21.91    1.81
  -3   6  33   30.57    2.36
  -3   6  35   19.57    1.67
  -3   7 -24   54.94    3.65
  -3   7 -22  106.93    5.39
  -3   7 -20   82.61    4.83
  -3   7 -18   89.79    5.11
  -3   7 -18   97.76    5.36
  -3   7 -18   83.54    4.52
  -3   7 -16   51.80    4.14
  -3   7 -16   48.71    3.58
  -3   7 -14   58.34    4.20
  -3   7 -14   49.92    4.19
  -3   7 -14   45.49    3.55
  -3   7 -12   32.98    3.59
  -3   7 -12   32.63    3.34
  -3   7 -12   37.53    3.79
  -3   7 -12   31.38    3.19
  -3   7 -12   29.86    2.67
  -3   7 -10   99.05    5.31
  -3   7 -10   91.70    4.66
  -3   7 -10  105.58    5.50
  -3   7 -10   93.93    5.59
  -3   7  -8   79.01    5.20
  -3   7  -8   67.78    4.71
  -3   7  -8   67.86    4.38
  -3   7  -8   69.53    4.06
  -3   7  -8   70.72    3.66
  -3   7  -8   73.16    4.09
  -3   7  -8   66.09    4.22
  -3   7  -8   69.42    4.58
  -3   7  -6  216.40    8.99
  -3   7  -6  204.53    8.23
  -3   7  -6  200.96    7.83
  -3   7  -6  190.59    8.03
  -3   7  -6  196.37    7.37
  -3   7  -6  199.86    7.87
  -3   7  -6  198.25    8.27
  -3   7  -4  211.97    8.84
  -3   7  -4  203.75    8.41
  -3   7  -4  209.16    8.63
  -3   7  -4  206.16    7.72
  -3   7  -4  202.27    8.28
  -3   7  -4  210.70    8.12
  -3   7  -2   98.00    5.65
  -3   7  -2  109.31    5.42
  -3   7  -2  101.73    5.82
  -3   7  -2  103.07    4.97
  -3   7  -2  111.45    5.50
  -3   7  -2  107.96    5.33
  -3   7   0  352.73   13.19
  -3   7   0  388.59   13.02
  -3   7   0  381.24   13.91
  -3   7   0  405.45   12.92
  -3   7   0  383.26   13.06
  -3   7   0  382.28   12.93
  -3   7   2   23.41    2.57
  -3   7   2   21.31    2.80
  -3   7   2   22.35    2.89
  -3   7   2   29.49    3.04
  -3   7   2   24.68    3.59
  -3   7   2   26.78    2.88
  -3   7   4  308.41   11.06
  -3   7   4  318.29   11.22
  -3   7   4  326.85   11.27
  -3   7   4  300.42   12.15
  -3   7   6   86.11    4.85
  -3   7   6   78.95    4.88
  -3   7   6   89.37    5.00
  -3   7   8   69.76    4.38
  -3   7   8   70.30    4.68
  -3   7   8   70.96    5.28
  -3   7   8   64.20    3.67
  -3   7   8   66.18    4.37
  -3   7   8   69.21    4.39
  -3   7  10    6.73    2.38
  -3   7  10   12.62    3.11
  -3   7  10   10.55    2.69
  -3   7  10    6.65    1.90
  -3   7  10    6.59    2.52
  -3   7  10   11.35    2.52
  -3   7  12  141.84    6.69
  -3   7  12  134.89    7.20
  -3   7  12  144.96    6.16
  -3   7  12  122.70    6.46
  -3   7  12  141.20    6.49
  -3   7  14  162.56    7.51
  -3   7  14  164.86    7.79
  -3   7  14  168.41    7.41
  -3   7  14  158.44    6.95
  -3   7  16   28.35    3.34
  -3   7  16   27.34    3.61
  -3   7  16   29.47    3.33
  -3   7  16   27.02    3.07
  -3   7  18  165.75    7.78
  -3   7  18  171.55    7.51
  -3   7  18  175.21    7.54
  -3   7  18  160.93    7.25
  -3   7  20   19.08    3.25
  -3   7  20   17.51    2.71
  -3   7  20   21.02    2.95
  -3   7  20   18.76    3.07
  -3   7  22   83.63    5.26
  -3   7  22   93.32    5.40
  -3   7  22   97.66    4.77
  -3   7  22   88.12    5.18
  -3   7  22   86.26    5.02
  -3   7  24  108.87    5.80
  -3   7  24  129.58    5.88
  -3   7  24  114.42    4.95
  -3   7  24  117.78    5.69
  -3   7  24  109.33    5.57
  -3   7  26   43.41    3.39
  -3   7  26   50.42    3.41
  -3   7  26   52.13    3.67
  -3   7  28   19.41    2.33
  -3   7  28   19.38    2.16
  -3   7  28   19.10    2.38
  -3   7  30   35.91    2.51
  -3   7  30   31.82    2.20
  -3   7  30   33.14    2.51
  -3   7  32   11.97    1.47
  -3   7  32    9.52    1.03
  -3   7  34   45.88    2.02
  -3   8 -23   65.02    3.34
  -3   8 -21   59.09    3.39
  -3   8 -19  114.49    5.17
  -3   8 -17  128.39    5.67
  -3   8 -15   48.44    3.77
  -3   8 -13   42.95    3.27
  -3   8 -13   53.42    3.87
  -3   8 -11   76.10    4.45
  -3   8 -11   88.12    5.02
  -3   8  -9   37.60    3.32
  -3   8  -9   41.90    3.58
  -3   8  -7   12.80    2.51
  -3   8  -7   10.04    2.50
  -3   8  -7   10.04    1.85
  -3   8  -7    8.51    2.01
  -3   8  -5  154.89    6.99
  -3   8  -5  154.94    6.91
  -3   8  -5  142.92    6.43
  -3   8  -5  158.68    6.25
  -3   8  -5  165.69    6.92
  -3   8  -3   82.87    4.86
  -3   8  -3   93.86    5.12
  -3   8  -3   82.61    4.72
  -3   8  -3   87.21    4.53
  -3   8  -3   94.66    5.30
  -3   8  -1  118.51    5.95
  -3   8  -1  110.86    5.66
  -3   8  -1  120.22    6.37
  -3   8  -1  123.41    5.59
  -3   8   1  236.62    9.16
  -3   8   1  224.66    9.01
  -3   8   1  244.50    8.94
  -3   8   1  228.12    9.73
  -3   8   3  147.38    6.69
  -3   8   3  146.12    6.74
  -3   8   3  155.96    6.68
  -3   8   5  124.29    6.05
  -3   8   5  113.23    6.70
  -3   8   5  121.95    6.09
  -3   8   7  161.45    7.32
  -3   8   7  175.29    7.47
  -3   8   9   69.51    4.43
  -3   8   9   63.91    4.53
  -3   8   9   69.46    4.82
  -3   8   9   67.49    5.12
  -3   8  11   12.15    2.72
  -3   8  11    8.72    2.73
  -3   8  11    8.88    2.78
  -3   8  11    8.04    3.02
  -3   8  13   87.67    5.08
  -3   8  13   93.34    5.53
  -3   8  13   74.18    4.98
  -3   8  13   89.30    5.09
  -3   8  15   88.18    5.03
  -3   8  15   90.35    5.32
  -3   8  15   99.62    5.51
  -3   8  15   87.77    4.55
  -3   8  15   88.49    5.15
  -3   8  17   63.71    4.21
  -3   8  17   65.78    4.58
  -3   8  17   66.81    4.27
  -3   8  17   61.14    4.17
  -3   8  17   57.32    3.66
  -3   8  19   55.16    3.93
  -3   8  19   53.43    3.97
  -3   8  19   51.53    3.61
  -3   8  19   53.02    3.46
  -3   8  19   56.49    3.90
  -3   8  21  108.93    5.26
  -3   8  21  111.00    4.78
  -3   8  21  105.91    5.13
  -3   8  23   33.93    2.41
  -3   8  23   40.31    3.04
  -3   8  23   33.11    2.64
  -3   8  23   37.08    2.89
  -3   8  25   57.49    3.11
  -3   8  25   52.85    2.52
  -3   8  27   34.26    2.37
  -3   8  27   32.83    2.10
  -3   8  29   14.96    1.48
  -3   8  29   13.09    1.10
  -3   9  -8   94.21    4.61
  -3   9  -6   44.50    3.32
  -3   9  -4   23.76    2.74
  -3   9  -2  104.39    4.74
  -3   9  -2  104.13    5.16
  -3   9  -2  107.21    5.29
  -3   9   0   33.32    3.34
  -3   9   0   34.63    2.86
  -3   9   0   37.81    3.34
  -3   9   2   86.69    4.48
  -3   9   2   88.49    5.07
  -3   9   2   87.81    4.91
  -3   9   4   64.38    4.56
  -3   9   4   75.03    4.21
  -3   9   4   72.20    4.34
  -3   9   4   60.36    4.05
  -3   9   6   72.94    4.18
  -3   9   6   71.00    4.73
  -3   9   6   75.84    4.47
  -3   9   6   59.62    4.03
  -3   9   8   77.23    4.49
  -3   9  10  120.09    5.74
  -3   9  12   46.63    3.70
  -3   9  14   30.08    2.95
  -3   9  14   30.84    2.96
  -3   9  16  127.99    5.78
  -3   9  16  148.16    5.88
  -3   9  16  135.87    5.88
  -3   9  18   46.94    3.12
  -3   9  18   50.00    2.94
  -3   9  18   45.64    3.12
  -3   9  20   34.86    2.47
  -3   9  20   27.20    2.08
  -3   9  20   29.20    2.33
  -3   9  22   59.37    2.88
  -3   9  22   55.86    2.47
  -3   9  24   30.22    1.75
  -3  10   1   36.47    2.67
  -3  10   3   66.07    3.19
  -3  10   3   58.83    3.37
  -3  10   3   61.35    3.44
  -3  10   5   44.71    2.98
  -3  10   5   45.76    2.77
  -3  10   5   48.63    3.03
  -3  10   7   41.27    2.81
  -3  10   7   40.15    2.59
  -3  10   7   40.32    2.80
  -3  10   9   79.70    3.69
  -3  10   9   79.22    3.85
  -3  10  11   53.69    2.94
  -3  10  11   56.54    3.12
  -3  10  13   11.52    1.58
  -3  10  15   26.15    1.86
  -3  10  17   65.59    2.62
  -3  10  17   63.06    2.69
  -2   0 -38  210.14    7.96
  -2   0 -36  490.93   15.88
  -2   0 -34  662.16   20.72
  -2   0 -32  265.11   12.69
  -2   0 -32  281.90   10.51
  -2   0 -30  707.01   24.97
  -2   0 -30  695.51   21.82
  -2   0 -28  722.39   25.49
  -2   0 -28  732.37   22.52
  -2   0 -26  776.11   23.57
  -2   0 -24  373.68   12.57
  -2   0 -22  512.22   16.04
  -2   0 -20 1081.80   31.06
  -2   0 -14 3268.55   90.23
  -2   0 -12 2499.15   69.21
  -2   0 -10 2626.66   72.05
  -2   0  -8 3195.25   86.69
  -2   0  -6 3014.02   80.41
  -2   0  -6 2937.45   80.59
  -2   0  -4   48.12    2.23
  -2   0  -4   49.55    2.44
  -2   0  -2 2476.85   66.18
  -2   0  -2 2433.54   66.34
  -2   0   0 1866.34   49.63
  -2   0   0 1799.69   49.74
  -2   0   2  348.98   10.07
  -2   0   4 9661.91  257.53
  -2   0   6 1730.29   47.04
  -2   0   8 4683.13  125.81
  -2   0  10 1785.35   49.20
  -2   0  12 2381.52   65.54
  -2   0  12 2374.21   65.37
  -2   0  14  421.92   13.66
  -2   0  14  421.94   13.77
  -2   0  14  396.30   13.42
  -2   0  16  420.01   14.10
  -2   0  16  430.72   14.37
  -2   0  16  398.75   13.92
  -2   0  18  931.57   27.20
  -2   0  18  900.52   27.49
  -2   0  20   63.44    4.43
  -2   0  20   64.28    4.96
  -2   0  20   60.64    4.47
  -2   0  22 1194.58   36.04
  -2   0  22 1192.81   36.69
  -2   0  22 1215.06   36.50
  -2   0  24  464.92   16.53
  -2   0  24  462.59   17.13
  -2   0  24  471.40   17.09
  -2   0  26 1129.21   35.19
  -2   0  26 1144.74   36.08
  -2   0  26 1192.12   36.17
  -2   0  28 1026.62   32.34
  -2   0  28 1032.57   33.28
  -2   0  28 1062.49   33.31
  -2   0  30  141.71    7.64
  -2   0  30  149.65    8.52
  -2   0  30  147.56    8.34
  -2   0  32   52.96    5.37
  -2   0  32   64.89    5.65
  -2   0  34  577.93   20.96
  -2   0  36  109.15    5.60
  -2   0  38  348.31   11.88
  -2   0  40  228.29    8.22
  -2   0  42  272.40    8.94
  -2   0  44  243.61    7.62
  -2   1 -37  525.60   16.47
  -2  -1 -37  522.93   16.50
  -2   1 -35  536.35   17.01
  -2  -1 -35  526.12   16.99
  -2   1 -33  640.11   20.15
  -2  -1 -33  648.41   20.27
  -2  -1 -31  325.66   14.34
  -2   1 -31  310.95   14.05
  -2   1 -31  329.63   11.73
  -2  -1 -31  330.32   11.82
  -2   1 -29  470.45   18.26
  -2  -1 -29  459.13   18.19
  -2   1 -29  455.92   15.36
  -2  -1 -29  476.60   15.52
  -2  -1 -27  639.86   22.94
  -2   1 -27  645.63   22.93
  -2   1 -27  637.15   19.96
  -2  -1 -27  651.41   20.09
  -2   1 -27  634.76   19.27
  -2   1 -25  379.51   12.72
  -2  -1 -25  389.60   12.83
  -2   1 -25  365.54   12.13
  -2   1 -23  299.36   10.58
  -2  -1 -23  317.28   10.74
  -2   1 -23  307.92   10.28
  -2   1 -21  731.60   21.96
  -2  -1 -21  743.29   21.99
  -2   1 -13 2312.30   64.63
  -2  -1 -13 2319.94   64.71
  -2   1 -11  818.56   24.27
  -2  -1 -11  822.76   24.33
  -2   1  -9 1561.75   43.87
  -2  -1  -9 1590.22   43.95
  -2   1  -7  796.77   22.51
  -2   1  -7  773.65   22.41
  -2  -1  -7  778.91   22.46
  -2   1  -5 1002.19   27.65
  -2   1  -5  991.29   27.52
  -2  -1  -5  962.63   27.49
  -2   1  -3 3406.41   88.04
  -2  -1  -3 3114.50   87.27
  -2   1  -3 3335.52   87.86
  -2  -1  -3 3369.37   87.87
  -2  -1  -1  310.95    8.88
  -2   1  -1  317.78    9.52
  -2   1  -1  319.00    9.36
  -2  -1  -1  308.82    9.33
  -2   1   1 1139.35   31.18
  -2   1   1 1145.57   31.05
  -2  -1   1 1130.18   31.03
  -2   1   1 1104.40   31.19
  -2   1   3  192.02    6.28
  -2   1   5 1069.73   29.19
  -2  -1   5 1037.95   28.36
  -2  -1   7 1647.14   44.66
  -2   1   7 1653.28   45.41
  -2  -1   9 1750.14   47.90
  -2   1   9 1768.74   48.63
  -2  -1  11  484.74   14.96
  -2   1  11  496.66   15.06
  -2   1  11  476.72   15.01
  -2  -1  11  476.63   14.43
  -2   1  13  386.86   13.31
  -2   1  13  428.44   13.27
  -2  -1  13  403.10   13.12
  -2   1  13  390.49   13.12
  -2  -1  13  382.62   12.50
  -2   1  15 1206.31   34.38
  -2  -1  15 1197.08   33.46
  -2  -1  15 1178.60   34.10
  -2   1  15 1165.65   34.06
  -2   1  15 1151.45   34.05
  -2  -1  15 1085.39   33.22
  -2   1  17  871.74   25.78
  -2  -1  17  832.75   24.71
  -2   1  17  825.45   25.48
  -2  -1  17  852.88   25.63
  -2  -1  17  809.70   24.74
  -2   1  19  866.36   26.72
  -2  -1  19  851.60   25.66
  -2  -1  19  859.42   26.64
  -2   1  19  866.82   26.67
  -2   1  19  799.37   26.47
  -2  -1  19  837.48   25.87
  -2  -1  21 1027.05   30.63
  -2   1  21 1036.09   31.71
  -2  -1  21 1058.47   31.87
  -2   1  21  999.47   31.62
  -2   1  21  962.37   31.67
  -2  -1  21 1054.65   31.19
  -2  -1  23  397.57   14.21
  -2   1  23  422.63   15.49
  -2   1  23  410.35   15.45
  -2  -1  23  411.26   15.46
  -2   1  23  411.40   15.64
  -2  -1  23  413.37   14.94
  -2  -1  25  710.49   23.32
  -2   1  25  759.38   24.83
  -2  -1  25  753.06   24.85
  -2   1  25  764.37   24.92
  -2   1  25  712.60   25.02
  -2  -1  25  768.76   24.47
  -2   1  27  881.10   28.54
  -2   1  27  861.26   28.58
  -2  -1  27  886.13   28.71
  -2  -1  27  863.56   28.10
  -2   1  27  883.53   29.12
  -2   1  29  350.40   14.04
  -2   1  29  329.95   14.04
  -2  -1  29  364.38   14.45
  -2  -1  29  316.05   13.40
  -2   1  29  348.97   14.63
  -2   1  31  170.00    8.97
  -2   1  31  181.92    9.49
  -2  -1  31  161.02    9.19
  -2  -1  31  174.48    8.97
  -2   1  31  179.40    9.67
  -2   1  33  272.38   11.98
  -2   1  33  292.69   12.79
  -2  -1  33  268.44   12.27
  -2   1  33  274.53   12.34
  -2   1  37  250.84    9.34
  -2  -1  37  253.67    9.35
  -2   1  37  251.99    9.46
  -2  -1  39  167.53    6.52
  -2   1  39  161.34    6.49
  -2   1  39  150.35    6.46
  -2  -1  39  156.91    6.48
  -2  -1  41  299.31    9.66
  -2   1  41  298.43    9.67
  -2  -1  41  289.93    9.68
  -2   1  41  284.49    9.63
  -2   1  43  237.43    7.54
  -2  -1  43  234.97    7.52
  -2  -1  43  229.05    7.56
  -2   1  43  232.77    7.52
  -2   2 -36  420.45   13.63
  -2  -2 -36  427.28   13.77
  -2   2 -34  446.64   14.61
  -2  -2 -34  449.91   14.70
  -2   2 -32  378.18   12.56
  -2   2 -32  384.97   13.13
  -2  -2 -32  399.76   13.27
  -2   2 -30  750.70   22.17
  -2   2 -30  745.51   22.54
  -2  -2 -30  761.25   22.68
  -2  -2 -30  730.90   25.57
  -2   2 -30  719.03   25.30
  -2   2 -30  701.18   21.87
  -2   2 -28  250.07    9.19
  -2   2 -28  255.43    9.52
  -2  -2 -28  259.82    9.62
  -2   2 -28  256.93   11.85
  -2  -2 -28  257.92   12.03
  -2   2 -28  241.21    9.01
  -2   2 -26  489.56   15.70
  -2   2 -26  495.21   15.90
  -2  -2 -26  502.65   15.99
  -2  -2 -26  516.91   18.94
  -2   2 -26  492.87   18.51
  -2   2 -26  477.23   15.56
  -2   2 -24  476.50   15.76
  -2   2 -24  511.47   15.97
  -2  -2 -24  515.37   16.04
  -2   2 -24  503.93   15.81
  -2   2 -22  157.77    6.31
  -2   2 -22  144.71    6.17
  -2   2 -22  149.39    6.24
  -2  -2 -22  158.53    6.41
  -2   2 -22  149.40    6.16
  -2   2 -20  203.69    7.43
  -2  -2 -20  207.71    7.51
  -2   2 -20  188.31    7.32
  -2   2 -12 2230.96   61.66
  -2  -2 -12 2183.60   61.73
  -2   2 -10 3065.75   84.14
  -2  -2 -10 3086.91   84.23
  -2   2  -8 1459.10   40.52
  -2  -2  -8 1443.64   40.54
  -2  -2  -6 2525.59   69.68
  -2   2  -6 2650.72   70.52
  -2  -2  -6 2696.57   70.58
  -2  -2  -4  918.25   25.14
  -2   2  -4  942.77   25.98
  -2  -2  -4  956.76   26.03
  -2   2  -2   60.99    2.67
  -2  -2  -2   72.03    2.78
  -2   2   0 1737.14   42.53
  -2   2   0 1732.43   41.96
  -2  -2   0 1665.39   41.90
  -2   2   2  177.17    6.26
  -2   2   2  184.00    5.84
  -2  -2   2  185.57    5.84
  -2  -2   8 1110.76   30.29
  -2   2   8 1150.86   31.89
  -2  -2  10  471.73   14.89
  -2   2  10  492.91   14.97
  -2   2  10  467.76   15.26
  -2  -2  10  497.00   13.95
  -2  -2  12  962.08   27.93
  -2   2  12  946.94   27.88
  -2   2  12 1006.09   28.40
  -2  -2  12  930.03   26.82
  -2   2  14 1071.63   31.97
  -2  -2  14 1083.81   30.20
  -2   2  14 1065.55   31.22
  -2  -2  14 1065.02   31.26
  -2   2  14 1106.67   31.76
  -2  -2  14 1004.02   30.02
  -2   2  16  736.61   23.02
  -2  -2  16  683.63   20.98
  -2  -2  16  753.45   22.50
  -2   2  16  735.14   22.39
  -2   2  16  699.05   22.64
  -2  -2  16  679.78   21.09
  -2  -2  18  898.72   26.09
  -2   2  18  949.53   28.32
  -2   2  18  919.43   27.62
  -2  -2  18  940.56   27.73
  -2   2  18  800.70   27.63
  -2  -2  18  845.98   26.31
  -2  -2  20  838.13   24.59
  -2   2  20  835.03   26.77
  -2   2  20  851.75   26.33
  -2  -2  20  848.69   26.30
  -2   2  20  743.75   26.41
  -2  -2  20  832.15   25.25
  -2   2  22  419.10   15.76
  -2  -2  22  436.10   15.34
  -2   2  22  421.68   15.19
  -2  -2  22  405.46   14.27
  -2   2  24 1228.44   37.50
  -2   2  24 1206.84   36.85
  -2  -2  24 1232.56   36.96
  -2  -2  24 1191.06   35.94
  -2   2  24 1139.08   37.59
  -2   2  26  782.36   26.40
  -2   2  26  772.98   25.77
  -2  -2  26  781.63   25.81
  -2   2  26  789.88   26.95
  -2   2  28  201.80   10.17
  -2   2  28  200.64    9.76
  -2  -2  28  204.11    9.82
  -2   2  28  206.25   10.79
  -2   2  30  374.01   15.21
  -2  -2  30  388.83   15.04
  -2   2  30  355.67   14.72
  -2   2  30  360.12   15.58
  -2   2  32  104.27    7.20
  -2   2  32  108.30    7.64
  -2  -2  32  118.08    7.38
  -2   2  32  120.54    7.40
  -2   2  34  183.64    7.73
  -2   2  36  155.96    6.63
  -2   2  36  147.50    6.42
  -2  -2  36  148.32    6.41
  -2  -2  38  183.51    7.17
  -2   2  38  182.38    7.08
  -2   2  38  182.54    6.99
  -2  -2  38  181.29    6.95
  -2  -2  40  220.24    7.57
  -2   2  40  206.14    7.43
  -2  -2  40  207.67    7.37
  -2   2  40  218.04    7.45
  -2  -2  42  256.75    8.18
  -2  -2  42  250.52    8.03
  -2   2  42  260.04    8.08
  -2   3 -35  196.81    7.25
  -2  -3 -35  196.49    7.32
  -2   3 -33  450.11   14.37
  -2  -3 -33  440.29   14.41
  -2   3 -33  462.87   14.44
  -2   3 -31  330.80   11.34
  -2  -3 -31  342.21   11.53
  -2   3 -31  319.57   11.24
  -2   3 -31  336.03   11.51
  -2   3 -29  256.74    9.55
  -2  -3 -29  262.11    9.69
  -2  -3 -29  263.09   11.94
  -2   3 -29  255.73   11.73
  -2   3 -29  273.55    9.77
  -2   3 -29  272.89    9.90
  -2   3 -27  724.46   21.81
  -2  -3 -27  733.00   21.93
  -2  -3 -27  720.94   24.67
  -2   3 -27  703.10   24.42
  -2   3 -27  709.22   22.02
  -2   3 -27  715.58   22.06
  -2   3 -25  172.42    7.03
  -2  -3 -25  178.84    7.16
  -2  -3 -25  175.47    9.17
  -2   3 -25  167.15    8.87
  -2   3 -25  175.69    7.34
  -2   3 -25  170.01    7.32
  -2   3 -23  588.22   18.21
  -2  -3 -23  602.59   18.35
  -2  -3 -23  597.13   20.84
  -2   3 -23  608.97   20.83
  -2   3 -23  582.65   18.58
  -2   3 -23  585.45   18.68
  -2   3 -23  605.57   18.71
  -2   3 -21  340.55   12.10
  -2   3 -21  350.41   12.09
  -2   3 -21  368.00   11.79
  -2  -3 -21  374.08   11.91
  -2   3 -21  357.43   12.16
  -2   3 -19  407.36   13.80
  -2   3 -19  441.75   13.48
  -2  -3 -19  449.58   13.57
  -2   3 -19  424.74   13.84
  -2   3 -19  411.14   13.67
  -2   3 -17  841.33   24.75
  -2   3  -9 2801.42   77.33
  -2  -3  -9 2814.04   77.40
  -2  -3  -9 2799.00   76.32
  -2   3  -9 2887.88   77.80
  -2   3  -7 1011.81   28.01
  -2  -3  -7  977.34   28.03
  -2  -3  -7  963.35   27.11
  -2   3  -7  983.00   28.54
  -2   3  -5  972.88   26.69
  -2  -3  -5  983.27   26.75
  -2  -3  -5  908.60   26.04
  -2   3  -5  957.61   27.48
  -2  -3  -3 1277.49   35.55
  -2   3  -3 1287.32   35.53
  -2  -3  -3 1299.05   35.28
  -2   3  -3 1320.39   36.44
  -2   3  -1  814.54   22.82
  -2   3  -1  794.39   21.87
  -2  -3  -1  764.59   21.83
  -2   3   1 1232.69   33.46
  -2   3   1 1167.74   32.49
  -2  -3   1 1150.54   32.44
  -2   3   3  437.66   13.64
  -2   3   3  413.56   13.10
  -2   3   3  451.02   13.45
  -2   3   3  424.52   12.33
  -2  -3   3  423.12   12.28
  -2   3   5   71.56    3.97
  -2   3   5   66.51    3.37
  -2   3   5   76.02    3.74
  -2   3   5   63.95    2.78
  -2  -3   5   70.34    2.80
  -2   3   7 1417.74   41.65
  -2   3   7 1411.94   40.63
  -2   3   7 1475.92   41.12
  -2  -3   7 1479.80   40.35
  -2   3   7 1473.34   40.32
  -2   3   9  330.38   12.24
  -2   3   9  358.29   11.79
  -2  -3   9  344.04   11.10
  -2   3   9  340.55   11.09
  -2   3  11  568.61   18.83
  -2  -3  11  563.97   17.56
  -2   3  11  574.80   17.61
  -2   3  13 1148.16   34.20
  -2  -3  13 1119.68   32.91
  -2   3  13 1121.63   32.91
  -2   3  15  670.32   21.23
  -2  -3  15  689.65   21.38
  -2  -3  17 1021.10   30.76
  -2   3  17 1020.87   30.74
  -2   3  19  777.44   24.10
  -2   3  19  787.31   24.07
  -2   3  19  916.96   26.15
  -2  -3  19  906.33   26.14
  -2   3  21  669.28   20.67
  -2   3  21  744.47   24.18
  -2  -3  21  781.24   23.04
  -2   3  21  729.15   22.77
  -2   3  21  664.08   20.83
  -2   3  21  653.19   23.73
  -2   3  23  258.60    9.41
  -2   3  23  292.20   12.55
  -2  -3  23  278.32   11.29
  -2   3  23  280.62   11.25
  -2   3  23  277.95    9.70
  -2   3  25  809.50   26.87
  -2   3  25  766.23   25.36
  -2  -3  25  784.18   25.48
  -2   3  25  788.30   23.38
  -2   3  25  742.52   26.83
  -2   3  27  100.87    5.15
  -2   3  27   85.74    6.63
  -2   3  27   87.90    6.06
  -2  -3  27   84.54    5.99
  -2   3  27   93.17    4.75
  -2   3  27   88.33    7.07
  -2   3  29   55.43    3.85
  -2   3  29   51.20    3.43
  -2   3  29   41.98    5.39
  -2   3  29   54.22    5.59
  -2   3  29   53.62    4.88
  -2  -3  29   46.43    4.66
  -2   3  31  598.26   18.46
  -2   3  31  564.57   17.79
  -2   3  31  598.39   21.87
  -2   3  31  594.45   21.39
  -2   3  31  571.76   20.28
  -2  -3  31  570.15   20.26
  -2   3  33  104.13    5.24
  -2   3  33  102.48    5.07
  -2  -3  33  102.92    5.08
  -2   3  35  177.83    7.09
  -2  -3  35  185.38    6.98
  -2   3  35  172.87    6.91
  -2   3  37  195.64    7.08
  -2  -3  37  194.37    7.07
  -2  -3  37  194.59    7.28
  -2  -3  39  279.97    8.92
  -2   3  39  276.68    8.91
  -2  -3  39  282.71    9.13
  -2  -3  41  175.06    5.73
  -2  -3  41  187.35    5.98
  -2   4 -34  138.36    5.68
  -2   4 -32  266.37    9.56
  -2   4 -30  383.76   13.09
  -2   4 -30  403.28   13.11
  -2  -4 -30  375.19   12.42
  -2   4 -28  247.22    9.59
  -2   4 -28  258.77    9.73
  -2   4 -28  255.05    8.99
  -2  -4 -28  258.68    9.10
  -2   4 -26  340.32   12.11
  -2   4 -26  347.11   11.40
  -2  -4 -26  340.45   11.40
  -2   4 -26  336.86   12.12
  -2   4 -24  538.28   16.41
  -2   4 -24  528.32   17.17
  -2   4 -24  505.79   16.24
  -2   4 -24  532.35   18.69
  -2   4 -24  550.89   17.35
  -2   4 -22  292.74    9.83
  -2   4 -22  287.42    9.96
  -2   4 -22  291.14   11.83
  -2   4 -22  282.91   10.66
  -2   4 -22  289.73   10.76
  -2   4 -22  286.73   10.61
  -2   4 -20  563.22   17.04
  -2  -4 -20  573.29   18.95
  -2   4 -20  569.44   18.88
  -2   4 -20  532.90   17.52
  -2   4 -20  525.14   17.55
  -2   4 -20  538.21   17.46
  -2   4 -18  310.33   10.23
  -2  -4 -18  310.06   11.61
  -2   4 -18  314.96   11.60
  -2   4 -18  288.24   10.54
  -2   4 -16  553.20   17.65
  -2   4 -16  567.77   17.75
  -2   4 -16  527.36   17.58
  -2   4 -14  136.35    5.78
  -2   4 -14  143.54    6.04
  -2  -4  -8  894.57   25.35
  -2  -4  -6 1263.79   35.58
  -2   4  -6 1330.20   37.14
  -2  -4  -4  758.30   21.75
  -2   4  -4  776.53   22.93
  -2   4  -2 1626.86   41.80
  -2   4  -2 1550.86   40.48
  -2   4   0  398.04   11.82
  -2   4   0  376.05   11.36
  -2   4   2  667.42   20.51
  -2   4   2  667.28   18.66
  -2   4   4  747.43   19.83
  -2   4   4  634.10   17.58
  -2   4   4  627.08   19.69
  -2   4   4  730.89   19.31
  -2   4   4  579.97   17.72
  -2   4   6   54.46    3.41
  -2   4   6   45.17    2.09
  -2   4   6   52.51    3.79
  -2   4   6   52.40    3.08
  -2   4   6   47.85    2.42
  -2   4   8  145.30    6.44
  -2   4   8  138.65    4.87
  -2   4   8  139.40    5.82
  -2   4   8  144.77    6.91
  -2   4   8  139.27    5.26
  -2   4  10 1576.07   45.77
  -2   4  10 1697.75   47.59
  -2  -4  10 1643.10   45.37
  -2   4  10 1599.49   45.33
  -2   4  10 1666.40   46.75
  -2   4  12  304.04   11.00
  -2   4  12  335.97   12.68
  -2   4  12  320.78   10.77
  -2  -4  12  312.77   10.74
  -2   4  12  339.33   12.18
  -2   4  14 1132.96   34.06
  -2   4  14 1104.67   31.88
  -2  -4  14 1134.71   31.97
  -2   4  14 1036.19   31.35
  -2   4  14 1099.79   33.41
  -2   4  16  550.33   16.62
  -2   4  16  541.36   16.76
  -2   4  16  543.90   19.09
  -2   4  16  597.14   19.80
  -2  -4  16  571.21   17.62
  -2   4  16  568.15   17.57
  -2   4  18  708.08   21.64
  -2   4  18  731.33   21.54
  -2  -4  18  742.72   22.63
  -2   4  18  756.81   22.63
  -2   4  18  693.66   24.19
  -2   4  18  658.27   21.62
  -2   4  18  797.79   25.08
  -2   4  18  713.67   21.40
  -2   4  20  192.05    7.82
  -2   4  20  170.12    9.48
  -2  -4  20  222.85    8.76
  -2   4  20  214.06    8.64
  -2   4  20  211.26   10.18
  -2   4  20  196.25    7.61
  -2   4  20  180.09    7.08
  -2   4  22  532.07   16.61
  -2   4  22  454.55   19.02
  -2   4  22  539.32   17.65
  -2  -4  22  561.65   17.81
  -2   4  22  520.32   16.40
  -2   4  22  471.18   15.75
  -2   4  24  394.92   13.03
  -2   4  24  377.41   15.92
  -2   4  24  386.97   14.07
  -2   4  24  377.18   12.86
  -2   4  24  349.68   12.27
  -2   4  26   44.67    3.35
  -2   4  26   50.21    4.42
  -2   4  26   47.97    3.79
  -2   4  26   54.55    3.86
  -2   4  26   55.13    3.91
  -2   4  28  621.53   19.85
  -2   4  28  680.69   20.33
  -2   4  28  650.94   19.68
  -2   4  28  711.58   23.92
  -2   4  28  638.04   20.12
  -2   4  30   99.42    4.64
  -2  -4  30   97.60    4.65
  -2   4  30   93.31    4.82
  -2   4  30   97.07    4.94
  -2  -4  32  410.92   12.89
  -2   4  32  394.81   12.92
  -2   4  32  416.95   13.17
  -2  -4  34  139.03    5.35
  -2   4  34  131.91    5.32
  -2  -4  34  137.77    5.59
  -2  -4  36  237.52    8.01
  -2   4  36  241.05    8.46
  -2  -4  38  145.93    5.05
  -2   4  38  146.46    5.46
  -2   4  40  121.09    4.25
  -2   4  40  129.82    4.55
  -2   5 -33  181.78    6.84
  -2   5 -31  334.19   11.35
  -2   5 -29  391.92   13.23
  -2   5 -27  297.99   10.85
  -2   5 -27  281.79   10.65
  -2   5 -25  151.45    7.09
  -2   5 -25  146.55    6.80
  -2   5 -23  477.43   15.93
  -2   5 -23  470.45   15.73
  -2   5 -23  480.11   15.92
  -2   5 -23  454.84   15.01
  -2   5 -21  102.05    5.58
  -2   5 -21   91.59    5.41
  -2   5 -21   97.99    5.04
  -2   5 -19  402.50   14.04
  -2   5 -19  402.71   14.02
  -2   5 -19  417.95   13.74
  -2   5 -17   74.74    4.37
  -2   5 -17   74.45    4.56
  -2   5 -15  221.81    8.39
  -2   5 -15  216.00    8.27
  -2   5 -15  194.00    8.26
  -2   5 -15  190.72    8.08
  -2   5 -13  133.63    6.18
  -2   5 -13  151.17    6.49
  -2   5 -13  153.44    6.61
  -2   5 -13  146.26    6.42
  -2   5 -11  211.80    7.90
  -2   5 -11  198.96    7.94
  -2   5 -11  212.35    7.94
  -2   5  -9  323.61   11.55
  -2   5  -9  342.44   11.79
  -2   5  -9  346.84   11.47
  -2   5  -9  365.00   11.52
  -2   5  -7  300.86    9.92
  -2   5  -7  280.92   10.15
  -2   5  -5  504.52   16.56
  -2   5  -3  569.35   18.17
  -2  -5  -3  575.18   17.22
  -2   5  -1  395.92   13.24
  -2   5   1  285.48    9.27
  -2   5   1  283.42   10.04
  -2   5   3 1483.83   41.86
  -2   5   3 1472.92   41.92
  -2   5   5  228.18    8.28
  -2   5   5  222.74    8.70
  -2   5   5  213.29    8.68
  -2   5   7   23.41    2.29
  -2   5   7   22.18    2.79
  -2   5   7   28.97    2.34
  -2   5   7   21.89    2.20
  -2   5   7   25.65    2.76
  -2   5   9  229.38    8.00
  -2   5   9  234.23    8.00
  -2   5   9  222.05    8.41
  -2   5   9  214.83    9.51
  -2   5   9  219.55    8.62
  -2   5   9  227.76    8.21
  -2   5   9  230.31    9.38
  -2   5   9  217.65    8.05
  -2   5  11  708.21   20.81
  -2   5  11  665.48   21.29
  -2   5  11  711.55   23.25
  -2   5  11  704.08   21.52
  -2   5  11  708.73   21.26
  -2   5  11  704.57   22.64
  -2   5  13  158.62    6.40
  -2   5  13  161.26    6.30
  -2   5  13  142.21    6.55
  -2   5  13  176.81    8.51
  -2   5  13  144.98    6.63
  -2   5  13  158.43    6.72
  -2   5  13  153.49    7.80
  -2   5  13  146.80    6.50
  -2   5  15  439.56   13.65
  -2   5  15  422.05   13.71
  -2   5  15  374.73   13.85
  -2   5  15  465.61   16.51
  -2   5  15  402.54   13.86
  -2   5  15  427.71   13.93
  -2   5  15  421.69   15.75
  -2   5  15  391.27   13.75
  -2   5  17  391.90   13.11
  -2   5  17  405.49   13.05
  -2   5  17  350.48   13.27
  -2   5  17  439.12   16.05
  -2   5  17  364.19   13.10
  -2   5  17  400.73   13.03
  -2   5  17  413.00   15.49
  -2   5  17  353.30   13.04
  -2   5  19  148.61    6.80
  -2   5  19  156.80    6.76
  -2   5  19  147.38    6.91
  -2   5  19  147.77    6.40
  -2   5  19  143.28    6.83
  -2   5  19  134.43    8.18
  -2   5  21  728.42   22.22
  -2   5  21  780.06   25.51
  -2   5  21  720.35   22.31
  -2   5  21  709.13   21.57
  -2   5  21  726.21   22.40
  -2   5  23  320.66   11.86
  -2   5  23  343.87   14.54
  -2   5  23  343.33   12.07
  -2   5  23  337.47   12.08
  -2   5  25   25.15    3.20
  -2   5  25   23.65    3.28
  -2   5  25   22.42    2.91
  -2   5  25   21.01    4.09
  -2   5  25   27.34    4.58
  -2   5  27  155.77    6.99
  -2   5  27  160.74    6.89
  -2   5  27  138.66    8.71
  -2   5  29  178.13    7.26
  -2   5  29  190.82    7.68
  -2   5  31  146.51    6.07
  -2   5  31  165.02    7.08
  -2   5  31  159.82    6.53
  -2   5  33  102.98    4.35
  -2   5  33  114.74    5.34
  -2   5  33  112.44    4.84
  -2   5  35  270.81    9.23
  -2   5  37  116.84    4.68
  -2   5  37  119.83    4.61
  -2   5  39  154.53    5.11
  -2   5  39  149.28    4.92
  -2   6 -30  274.94    9.53
  -2   6 -28  157.33    6.70
  -2   6 -26  157.83    6.88
  -2   6 -22  265.76    9.88
  -2   6 -20  303.33   11.14
  -2   6 -20  305.83   10.82
  -2   6 -20  277.56    9.98
  -2   6 -18  180.76    8.01
  -2   6 -18  197.59    8.10
  -2   6 -18  195.11    7.94
  -2   6 -16  159.24    7.34
  -2   6 -16  162.47    7.33
  -2   6 -16  170.61    7.34
  -2   6 -16  146.24    7.16
  -2   6 -14  205.57    8.65
  -2   6 -14  212.16    8.61
  -2   6 -14  198.31    8.42
  -2   6 -14  195.04    7.85
  -2   6 -12  170.12    7.10
  -2   6 -12  148.48    6.88
  -2   6 -12  150.72    6.46
  -2   6 -12  158.51    7.07
  -2   6 -10   97.61    5.43
  -2   6 -10   95.83    4.73
  -2   6 -10   98.87    4.34
  -2   6 -10  101.13    5.19
  -2   6 -10   89.02    5.04
  -2   6  -8  151.95    7.01
  -2   6  -8  161.46    6.75
  -2   6  -8  162.86    6.83
  -2   6  -8  151.96    6.47
  -2   6  -8  159.17    6.07
  -2   6  -8  155.17    6.33
  -2   6  -6  600.99   19.16
  -2   6  -6  595.97   18.63
  -2   6  -6  579.47   18.84
  -2   6  -6  564.98   18.45
  -2   6  -6  597.01   18.09
  -2   6  -6  645.05   18.52
  -2   6  -6  614.86   18.06
  -2   6  -6  600.36   18.64
  -2   6  -4  429.97   14.68
  -2   6  -4  447.73   14.26
  -2   6  -4  447.90   14.46
  -2   6  -4  401.64   13.90
  -2   6  -4  449.31   14.10
  -2   6  -4  449.02   13.88
  -2   6  -4  450.30   14.62
  -2   6  -4  454.77   13.87
  -2   6  -2  363.92   13.04
  -2   6  -2  401.29   12.79
  -2   6  -2  414.36   13.01
  -2   6  -2  389.73   12.69
  -2   6  -2  394.06   12.55
  -2   6  -2  390.90   12.49
  -2   6  -2  379.31   13.33
  -2   6   0  440.34   13.83
  -2   6   0  444.66   13.77
  -2   6   0  384.03   13.91
  -2   6   0  440.17   13.81
  -2   6   0  463.59   13.98
  -2   6   0  437.10   13.65
  -2   6   0  421.17   14.50
  -2   6   0  456.85   13.82
  -2   6   0  395.93   14.43
  -2   6   2  206.15    7.63
  -2   6   2  211.48    7.61
  -2   6   2  176.13    7.53
  -2   6   2  199.41    7.45
  -2   6   2  219.53    7.77
  -2   6   2  188.87    8.36
  -2   6   2  201.66    8.08
  -2   6   2  220.29    7.63
  -2   6   4  255.32    8.33
  -2   6   4  238.58    8.13
  -2   6   4  257.79    8.83
  -2   6   4  212.44    9.21
  -2   6   4  239.40    8.48
  -2   6   4  226.83    8.86
  -2   6   4  223.26    8.47
  -2   6   4  239.09    8.59
  -2   6   6  227.86    8.30
  -2   6   6  212.41    8.00
  -2   6   6  223.27    8.39
  -2   6   6  213.71    7.76
  -2   6   6  216.83    8.11
  -2   6   8   18.66    2.10
  -2   6   8   21.76    3.10
  -2   6   8   23.55    2.68
  -2   6   8   21.92    2.43
  -2   6   8   17.99    2.72
  -2   6   8   21.48    2.49
  -2   6  10  340.81   11.55
  -2   6  10  360.98   12.63
  -2   6  10  357.48   12.19
  -2   6  10  327.20   12.97
  -2   6  10  344.21   11.92
  -2   6  10  348.87   11.78
  -2   6  10  326.81   12.97
  -2   6  10  346.08   11.65
  -2   6  10  327.76   11.69
  -2   6  12  534.69   16.89
  -2   6  12  535.95   17.54
  -2   6  12  532.33   17.28
  -2   6  12  493.24   18.48
  -2   6  12  530.84   16.82
  -2   6  12  514.11   16.85
  -2   6  12  560.69   17.10
  -2   6  12  516.12   18.43
  -2   6  14  433.76   14.54
  -2   6  14  410.28   14.37
  -2   6  14  413.54   16.05
  -2   6  14  408.68   13.95
  -2   6  14  404.61   15.75
  -2   6  14  436.81   14.30
  -2   6  16  215.82    8.51
  -2   6  16  181.38    8.30
  -2   6  16  214.43   10.33
  -2   6  16  200.20    8.21
  -2   6  16  212.75   10.07
  -2   6  16  193.71    8.45
  -2   6  18  342.69   11.66
  -2   6  18  320.12   11.89
  -2   6  18  341.25   14.00
  -2   6  18  311.05   11.63
  -2   6  18  328.75   11.67
  -2   6  18  308.35   13.48
  -2   6  18  283.28   11.66
  -2   6  20  374.48   16.12
  -2   6  20  405.09   14.40
  -2   6  20  422.73   13.84
  -2   6  20  413.52   14.36
  -2   6  20  420.16   16.62
  -2   6  20  413.49   14.26
  -2   6  22   85.59    5.38
  -2   6  22   83.18    5.47
  -2   6  22   89.86    4.66
  -2   6  22   89.31    5.27
  -2   6  22   97.01    7.11
  -2   6  22   86.16    5.27
  -2   6  24   68.72    4.71
  -2   6  24   52.57    4.36
  -2   6  24   58.81    3.58
  -2   6  24   59.61    4.19
  -2   6  24   58.04    4.31
  -2   6  26   38.63    3.67
  -2   6  26   32.45    3.70
  -2   6  26   33.35    3.16
  -2   6  26   32.23    3.36
  -2   6  28   85.89    4.54
  -2   6  28   92.09    5.29
  -2   6  28   90.06    4.95
  -2   6  30  155.83    6.02
  -2   6  30  153.78    6.68
  -2   6  30  160.06    6.52
  -2   6  32  181.01    6.79
  -2   6  32  184.58    6.81
  -2   6  34   96.01    4.24
  -2   6  34   97.08    4.27
  -2   6  36   89.40    3.56
  -2   6  36   87.63    3.59
  -2   7 -25   81.02    4.45
  -2   7 -23  157.06    6.84
  -2   7 -21  133.87    6.32
  -2   7 -21  131.02    6.14
  -2   7 -19  114.66    5.86
  -2   7 -19  106.04    5.73
  -2   7 -17  326.95   11.60
  -2   7 -17  328.33   11.45
  -2   7 -17  308.34   11.35
  -2   7 -15  138.28    6.60
  -2   7 -15  145.46    6.50
  -2   7 -15  129.55    6.57
  -2   7 -13  350.18   12.48
  -2   7 -13  375.62   12.43
  -2   7 -13  332.52   10.95
  -2   7 -13  349.92   12.56
  -2   7 -13  307.85   11.44
  -2   7 -11  226.98    9.17
  -2   7 -11  241.07    9.03
  -2   7 -11  217.76    7.93
  -2   7 -11  212.46    8.49
  -2   7  -9   92.64    5.42
  -2   7  -9  101.47    5.16
  -2   7  -9  103.78    4.71
  -2   7  -9   95.41    4.62
  -2   7  -9   93.04    5.49
  -2   7  -9  103.81    5.19
  -2   7  -7  274.97    9.87
  -2   7  -7  273.09   10.36
  -2   7  -7  287.01   10.01
  -2   7  -7  295.65    9.71
  -2   7  -7  251.53   10.34
  -2   7  -7  285.03   10.13
  -2   7  -7  261.19    9.52
  -2   7  -5  189.58    7.96
  -2   7  -5  192.07    7.46
  -2   7  -5  198.02    8.04
  -2   7  -5  196.79    8.24
  -2   7  -5  206.12    7.93
  -2   7  -5  192.37    7.49
  -2   7  -3  245.19    9.17
  -2   7  -3  229.24    9.44
  -2   7  -3  243.18    8.82
  -2   7  -3  250.70    9.30
  -2   7  -3  230.32    8.99
  -2   7  -3  242.19    8.85
  -2   7  -1   43.37    3.38
  -2   7  -1   45.26    4.02
  -2   7  -1   51.54    3.50
  -2   7  -1   58.40    3.86
  -2   7  -1   54.28    3.57
  -2   7  -1   52.45    3.73
  -2   7   1  520.41   16.13
  -2   7   1  469.18   16.84
  -2   7   1  510.78   15.94
  -2   7   1  493.28   16.01
  -2   7   1  502.97   16.04
  -2   7   3  109.34    5.22
  -2   7   3  113.13    5.59
  -2   7   3   99.99    6.07
  -2   7   3  108.78    4.74
  -2   7   3  113.45    5.47
  -2   7   3  115.93    5.54
  -2   7   5   89.23    4.64
  -2   7   5   93.85    5.07
  -2   7   5   86.82    5.57
  -2   7   5   93.23    4.98
  -2   7   5   90.93    4.87
  -2   7   5   80.17    4.15
  -2   7   7  270.19    9.84
  -2   7   7  270.37    9.51
  -2   7   7  267.85   10.09
  -2   7   9   16.54    2.66
  -2   7   9   17.91    3.31
  -2   7   9   15.13    2.33
  -2   7   9   15.93    2.77
  -2   7  11  194.86    8.38
  -2   7  11  196.45    8.14
  -2   7  11  195.88    8.46
  -2   7  11  200.68    8.86
  -2   7  11  206.13    7.97
  -2   7  11  193.76    8.04
  -2   7  11  191.00    8.14
  -2   7  13  274.22   10.43
  -2   7  13  270.40   10.13
  -2   7  13  269.94   10.49
  -2   7  13  273.56   10.59
  -2   7  13  265.91    9.92
  -2   7  13  255.23   10.00
  -2   7  13  243.13   10.07
  -2   7  15  253.67    9.71
  -2   7  15  233.57    9.76
  -2   7  15  251.41    9.90
  -2   7  15  245.55    9.52
  -2   7  15  255.52    9.65
  -2   7  17  119.17    7.55
  -2   7  17  148.37    6.95
  -2   7  17  128.97    6.75
  -2   7  17  144.78    6.70
  -2   7  17  137.65    6.64
  -2   7  17  130.27    6.66
  -2   7  19  254.80   10.43
  -2   7  19  255.14   10.25
  -2   7  19  277.38   10.01
  -2   7  19  268.08   10.41
  -2   7  19  263.47   10.28
  -2   7  19  255.52   10.07
  -2   7  21  145.03    7.10
  -2   7  21  142.43    6.74
  -2   7  21  149.83    6.34
  -2   7  21  143.56    6.94
  -2   7  21  125.56    6.60
  -2   7  23   48.36    4.10
  -2   7  23   46.42    3.21
  -2   7  23   50.51    3.93
  -2   7  23   46.02    3.87
  -2   7  23   43.21    3.82
  -2   7  25  109.20    5.26
  -2   7  25  106.33    4.54
  -2   7  25  109.30    5.55
  -2   7  25  105.22    5.49
  -2   7  27   31.58    2.96
  -2   7  27   30.10    2.63
  -2   7  27   33.30    3.16
  -2   7  29   36.03    2.80
  -2   7  29   30.32    2.74
  -2   7  29   29.78    2.27
  -2   7  31  125.77    4.68
  -2   7  31   94.56    3.67
  -2   7  33   36.37    2.15
  -2   8 -22   73.95    3.86
  -2   8 -20   34.23    2.88
  -2   8 -18   29.27    2.89
  -2   8 -16  171.63    7.03
  -2   8 -12   65.99    4.26
  -2   8 -12   49.94    3.54
  -2   8 -10  163.90    7.12
  -2   8 -10  168.60    6.29
  -2   8 -10  154.28    7.36
  -2   8  -8   83.43    4.83
  -2   8  -8   74.95    4.08
  -2   8  -8   83.00    4.19
  -2   8  -8   71.05    4.95
  -2   8  -8   83.91    4.65
  -2   8  -6  218.10    8.50
  -2   8  -6  212.67    7.94
  -2   8  -6  206.50    8.11
  -2   8  -6  214.47    8.38
  -2   8  -6  195.84    8.55
  -2   8  -4  187.90    7.23
  -2   8  -4  167.48    7.46
  -2   8  -4  185.45    7.56
  -2   8  -4  163.25    6.93
  -2   8  -4  182.34    7.71
  -2   8  -2  134.32    6.24
  -2   8  -2  128.15    5.87
  -2   8  -2  127.27    6.48
  -2   8  -2  127.56    5.91
  -2   8   0  139.01    6.38
  -2   8   0  130.66    6.19
  -2   8   0  133.05    6.84
  -2   8   0  141.29    6.27
  -2   8   2   33.94    3.41
  -2   8   2   38.45    3.38
  -2   8   2   30.98    3.79
  -2   8   2   39.31    3.43
  -2   8   4  109.36    6.48
  -2   8   4  119.57    5.93
  -2   8   4  102.93    4.66
  -2   8   4  105.61    5.57
  -2   8   4  108.67    5.57
  -2   8   6   13.66    2.38
  -2   8   6   12.35    3.24
  -2   8   6   12.17    2.86
  -2   8   6   11.76    2.76
  -2   8   6    9.81    2.55
  -2   8   6   11.81    2.03
  -2   8   8  302.66   10.63
  -2   8   8  292.03   10.15
  -2   8   8  305.81   11.01
  -2   8   8  281.01   10.85
  -2   8  10   10.23    2.31
  -2   8  10   14.73    3.34
  -2   8  10   10.20    2.21
  -2   8  10    9.13    2.65
  -2   8  12   72.83    4.25
  -2   8  12   70.81    5.02
  -2   8  12   73.97    5.15
  -2   8  12   69.53    4.47
  -2   8  14  168.50    7.20
  -2   8  14  152.90    7.40
  -2   8  14  162.44    7.49
  -2   8  14  154.97    6.76
  -2   8  14  162.27    7.34
  -2   8  16   80.48    4.84
  -2   8  16   79.59    5.03
  -2   8  16   87.81    5.08
  -2   8  16   82.76    5.05
  -2   8  16   78.85    4.62
  -2   8  18  184.86    7.60
  -2   8  18  186.91    7.83
  -2   8  18  184.93    7.51
  -2   8  18  169.20    7.68
  -2   8  18  179.55    7.39
  -2   8  20   64.59    4.23
  -2   8  20   72.66    4.34
  -2   8  20   77.14    4.10
  -2   8  20   65.89    4.40
  -2   8  20   62.05    4.03
  -2   8  22   87.68    4.69
  -2   8  22   98.93    4.77
  -2   8  22   91.03    4.20
  -2   8  22   82.10    4.71
  -2   8  22   77.99    4.41
  -2   8  24   39.71    2.93
  -2   8  24   35.64    2.34
  -2   8  24   41.41    2.89
  -2   8  24   40.90    3.07
  -2   8  26   77.44    3.74
  -2   8  26   75.54    3.49
  -2   8  26   74.74    3.82
  -2   8  28   31.64    2.13
  -2   8  28   26.09    1.70
  -2   8  30   60.59    2.58
  -2   9  -5   21.63    2.38
  -2   9  -5   19.76    2.59
  -2   9  -3   88.92    4.46
  -2   9  -3   87.92    4.69
  -2   9  -3   88.55    4.78
  -2   9  -1  115.96    5.42
  -2   9  -1  117.80    5.78
  -2   9  -1  115.33    5.62
  -2   9   1   61.00    4.30
  -2   9   1   67.37    4.17
  -2   9   1   66.68    4.27
  -2   9   3   18.47    3.08
  -2   9   3   21.60    2.86
  -2   9   3   23.75    3.02
  -2   9   5  163.15    7.55
  -2   9   5  169.14    7.17
  -2   9   5  163.68    7.15
  -2   9   7   18.60    3.20
  -2   9   7   23.03    2.96
  -2   9   7   19.37    2.99
  -2   9   9   42.58    3.57
  -2   9  11   26.71    3.30
  -2   9  11   30.08    3.19
  -2   9  13   33.99    3.33
  -2   9  13   36.94    3.35
  -2   9  15   81.49    4.43
  -2   9  15   76.83    4.46
  -2   9  15   76.31    4.05
  -2   9  17   83.34    4.25
  -2   9  17   93.66    4.68
  -2   9  17   85.39    4.52
  -2   9  19   33.56    2.63
  -2   9  19   41.89    2.69
  -2   9  19   37.01    2.81
  -2   9  19   36.58    2.84
  -2   9  21   21.68    2.00
  -2   9  21   21.46    1.81
  -2   9  21   25.39    2.14
  -2   9  23   35.74    1.82
  -2   9  23   39.00    2.23
  -2  10   0   40.21    2.69
  -2  10   2   10.41    1.96
  -2  10   2   17.32    2.11
  -2  10   2   15.98    2.10
  -2  10   4  104.28    4.79
  -2  10   4  110.23    4.72
  -2  10   4  102.25    4.75
  -2  10   6   55.73    3.45
  -2  10   6   61.23    3.41
  -2  10   6   58.31    3.45
  -2  10   8   96.98    4.58
  -2  10   8   98.75    4.48
  -2  10   8   94.49    4.48
  -2  10  10   59.00    3.36
  -2  10  12   18.55    2.02
  -2  10  12   16.20    1.96
  -2  10  14   25.17    2.05
  -2  10  14   24.00    2.03
  -2  10  14   21.92    2.01
  -2  10  16   30.07    1.95
  -2  10  16   26.59    1.96
  -2  10  18    9.24    1.12
  -2  10  18    7.76    0.99
  -1   0 -37   -0.66    2.23
  -1   0 -35   -0.15    2.36
  -1   0 -33   -0.33    2.96
  -1   0 -33   -0.31    2.40
  -1   0 -31    2.97    2.88
  -1   0 -31    1.08    2.53
  -1   0 -29    3.54    2.92
  -1   0 -29    0.15    2.18
  -1   0 -27   -1.52    2.81
  -1   0 -27    0.28    1.87
  -1   0 -25   -1.96    2.53
  -1   0 -25    0.39    1.75
  -1   0 -23    2.48    1.59
  -1   0  -9   -0.27    1.30
  -1   0  -7   -0.20    1.03
  -1   0  -5    4.92    0.89
  -1   0  -3    0.45    0.48
  -1   0  -3    1.34    0.56
  -1   0  -1   -0.46    0.32
  -1   0  -1    0.25    0.40
  -1   0   1    0.17    0.32
  -1   0   3    0.37    0.41
  -1   0   5    0.54    0.65
  -1   0   7    0.23    0.89
  -1   0   9    0.24    1.19
  -1   0  11    2.36    1.38
  -1   0  11   -0.09    1.28
  -1   0  13    0.76    1.69
  -1   0  13   -0.23    1.46
  -1   0  15    1.76    1.79
  -1   0  15   -1.17    1.54
  -1   0  17    0.83    2.07
  -1   0  17    0.58    1.66
  -1   0  19    2.01    2.05
  -1   0  19   -0.48    1.73
  -1   0  21    0.20    2.26
  -1   0  21    1.07    1.78
  -1   0  23    0.71    2.17
  -1   0  23   -1.11    2.36
  -1   0  23   -0.19    1.95
  -1   0  25   -0.52    2.48
  -1   0  25   -1.46    2.60
  -1   0  25   -1.04    2.09
  -1   0  27    0.28    2.50
  -1   0  27    0.27    2.49
  -1   0  27    0.66    2.11
  -1   0  29   -2.07    2.78
  -1   0  29    0.29    2.82
  -1   0  29   -0.46    2.08
  -1   0  31   -0.30    2.82
  -1   0  31   -0.61    2.58
  -1   0  33   -1.20    2.60
  -1   0  33   -0.60    2.66
  -1   0  35   -2.15    2.28
  -1   0  37    0.39    2.29
  -1   0  39    0.57    1.99
  -1   0  41    0.18    1.66
  -1   0  43   -0.21    1.23
  -1   0  45   -0.48    0.71
  -1   1 -36   60.74    4.21
  -1  -1 -36   71.04    4.40
  -1   1 -34   22.28    2.98
  -1  -1 -34   22.08    3.12
  -1   1 -32    5.83    3.07
  -1  -1 -32    7.24    3.20
  -1   1 -32   10.09    2.73
  -1  -1 -32   11.04    2.80
  -1  -1 -30    0.65    2.69
  -1   1 -30    8.02    3.05
  -1   1 -30    2.38    2.33
  -1  -1 -30    2.12    2.38
  -1  -1 -28   31.09    4.39
  -1   1 -28   35.86    4.58
  -1   1 -28   27.90    3.00
  -1  -1 -28   27.50    3.12
  -1   1 -26   14.62    1.98
  -1   1 -26   12.97    2.26
  -1  -1 -26   17.19    2.54
  -1  -1 -26   13.52    3.25
  -1   1 -26   11.86    3.47
  -1   1 -26   12.29    1.87
  -1   1 -24    0.30    1.24
  -1  -1 -24   -0.54    2.71
  -1   1 -24    1.59    2.59
  -1   1 -24    1.62    1.37
  -1   1 -24    0.74    1.50
  -1  -1 -24    1.50    1.65
  -1   1 -22    2.80    1.40
  -1  -1 -22    3.41    1.54
  -1   1 -10  180.84    6.68
  -1  -1 -10  170.76    6.64
  -1   1  -8  110.97    4.42
  -1  -1  -8  103.52    4.35
  -1   1  -6 1767.65   47.51
  -1  -1  -6 1774.37   47.55
  -1  -1  -6 1675.42   47.18
  -1   1  -6 1776.20   47.59
  -1  -1  -4   49.27    2.13
  -1   1  -4   52.43    2.16
  -1  -1  -4   50.15    1.83
  -1   1  -2   63.56    2.21
  -1  -1  -2   62.62    2.21
  -1  -1  -2   59.77    1.86
  -1   1   0  262.14    7.46
  -1  -1   0  262.56    7.46
  -1   1   4   45.52    2.09
  -1   1   6   14.42    1.42
  -1   1   8    4.28    1.32
  -1  -1   8    1.00    1.10
  -1   1   8    1.64    1.22
  -1   1   8    2.79    1.46
  -1   1  10    4.05    1.50
  -1  -1  10    2.73    1.36
  -1   1  10    2.83    1.41
  -1   1  10    1.84    1.51
  -1  -1  10    3.08    1.07
  -1   1  12   31.96    2.71
  -1   1  12   30.69    2.67
  -1  -1  12   35.52    2.88
  -1   1  12   30.76    2.83
  -1  -1  12   36.56    2.37
  -1   1  14    4.18    1.76
  -1   1  14    5.96    1.76
  -1  -1  14    7.63    2.00
  -1   1  14    5.17    1.99
  -1  -1  14    5.12    1.52
  -1   1  16    3.03    2.01
  -1   1  16    3.88    2.02
  -1  -1  16    3.88    1.86
  -1  -1  16    2.39    1.41
  -1   1  16    2.55    1.86
  -1   1  18   52.42    4.24
  -1  -1  18   62.72    4.36
  -1   1  18   61.98    4.32
  -1  -1  18   55.62    3.52
  -1   1  18   57.93    4.22
  -1   1  20  142.65    7.45
  -1  -1  20  140.51    7.05
  -1   1  20  151.91    7.24
  -1  -1  20  141.19    6.31
  -1   1  20  149.88    7.30
  -1   1  22   15.28    3.10
  -1   1  22   10.80    2.70
  -1  -1  22   11.65    2.72
  -1  -1  22   11.49    2.13
  -1   1  22    9.98    2.73
  -1   1  24  102.94    6.67
  -1  -1  24   92.41    6.04
  -1   1  24   86.33    5.92
  -1  -1  24   88.88    5.07
  -1   1  24   93.52    6.04
  -1  -1  26   20.00    3.33
  -1   1  26   15.62    3.50
  -1  -1  26   17.56    3.47
  -1   1  26   19.59    3.48
  -1   1  26   15.70    3.25
  -1   1  28    1.54    2.98
  -1  -1  28    4.85    2.58
  -1   1  28   -0.27    2.66
  -1  -1  28    3.57    2.99
  -1   1  28    0.52    2.48
  -1  -1  30    6.70    2.71
  -1   1  30    3.82    2.98
  -1   1  30    6.66    3.02
  -1  -1  30    8.69    3.41
  -1   1  30    8.29    3.05
  -1  -1  32    0.28    2.37
  -1   1  32    1.92    2.99
  -1   1  32    5.09    2.67
  -1  -1  32    2.96    2.83
  -1   1  32    1.48    2.66
  -1   1  34   -0.29    2.59
  -1  -1  34    2.34    2.66
  -1  -1  34    1.44    2.34
  -1   1  34    1.73    2.25
  -1   1  36    1.35    2.31
  -1  -1  36    0.94    2.33
  -1   1  38    1.55    2.12
  -1  -1  38    3.09    2.18
  -1   1  40   25.67    2.56
  -1  -1  40   28.15    2.55
  -1   1  40   27.41    2.56
  -1  -1  42    8.29    1.63
  -1   1  42    6.21    1.59
  -1   1  42    5.87    1.52
  -1  -1  42    7.06    1.57
  -1  -1  44   29.62    1.86
  -1   1  44   30.59    1.80
  -1   1  44   32.70    1.90
  -1  -1  44   34.21    1.91
  -1   2 -35    7.75    2.35
  -1  -2 -35    5.06    2.24
  -1   2 -33    4.41    1.67
  -1   2 -33    5.42    2.34
  -1  -2 -33    2.86    2.26
  -1   2 -33    2.49    1.70
  -1   2 -31  160.60    6.50
  -1   2 -31  154.20    6.88
  -1  -2 -31  152.82    6.89
  -1  -2 -31  149.15    8.81
  -1   2 -31  148.43    8.62
  -1   2 -31  154.94    6.40
  -1   2 -29    4.55    1.92
  -1   2 -29    1.98    2.10
  -1  -2 -29    2.62    2.24
  -1   2 -29    4.87    2.92
  -1  -2 -29    2.50    2.68
  -1   2 -29    4.13    1.92
  -1   2 -27    3.89    1.82
  -1   2 -27    4.21    2.00
  -1  -2 -27    0.42    1.99
  -1  -2 -27    6.91    3.01
  -1   2 -27    5.86    2.75
  -1   2 -27    2.63    1.76
  -1   2 -25    1.70    1.61
  -1   2 -25    2.42    1.77
  -1  -2 -25    3.14    1.96
  -1  -2 -25    2.25    2.69
  -1   2 -25   -0.27    2.46
  -1   2 -25    2.07    1.69
  -1   2 -23   53.15    3.34
  -1   2 -23   50.52    3.41
  -1  -2 -23   50.82    3.35
  -1  -2 -23   55.94    4.88
  -1   2 -23   47.54    4.40
  -1   2 -23   50.03    3.23
  -1   2 -21    8.86    1.65
  -1  -2 -21    9.21    1.73
  -1   2 -21    4.18    1.47
  -1   2 -21    2.27    1.46
  -1  -2 -11   53.99    3.03
  -1  -2  -9    2.03    0.99
  -1   2  -7  122.19    4.67
  -1  -2  -7  112.87    4.66
  -1  -2  -7  116.96    4.16
  -1   2  -7  128.43    4.87
  -1   2  -5  158.67    5.21
  -1  -2  -5  150.34    5.23
  -1  -2  -5  152.70    4.87
  -1   2  -5  152.87    5.43
  -1   2  -3    3.57    0.95
  -1   2  -3    4.16    0.73
  -1  -2  -3    3.66    0.74
  -1   2  -1 1414.72   38.15
  -1   2  -1 1383.46   37.56
  -1  -2  -1 1397.39   37.56
  -1   2   1  342.68   10.23
  -1   2   1  345.74    9.71
  -1  -2   1  350.48    9.70
  -1   2   1  351.91   10.37
  -1   2   3 2703.51   71.97
  -1   2   3 2619.29   72.26
  -1   2   3 2655.36   71.71
  -1  -2   5   45.72    2.15
  -1   2   5   47.52    2.16
  -1   2   5   41.55    2.80
  -1  -2   7  138.63    5.02
  -1   2   7  136.80    5.02
  -1   2   7  143.18    5.82
  -1   2   9    6.77    1.40
  -1  -2   9    9.66    1.59
  -1  -2  11   26.45    2.37
  -1   2  11   21.74    2.24
  -1  -2  11   22.97    1.59
  -1   2  13   47.68    3.40
  -1  -2  13   50.98    3.43
  -1  -2  13   48.52    2.49
  -1   2  13   46.89    3.64
  -1   2  15   48.95    4.03
  -1  -2  15   62.19    3.95
  -1   2  15   59.30    3.88
  -1  -2  15   58.88    2.94
  -1   2  15   63.14    4.46
  -1   2  17    2.96    2.28
  -1  -2  17    2.45    1.94
  -1   2  17    1.79    1.77
  -1  -2  17    0.45    1.09
  -1   2  17    2.14    2.13
  -1   2  19   43.80    4.15
  -1  -2  19   47.11    3.88
  -1   2  19   47.03    3.79
  -1  -2  19   42.99    2.81
  -1   2  19   43.84    4.28
  -1   2  21  154.09    8.44
  -1   2  21  172.09    8.09
  -1  -2  21  176.18    8.11
  -1   2  21  176.73    8.60
  -1   2  23  268.44    9.36
  -1   2  23  264.47   12.09
  -1  -2  23  285.92   11.45
  -1   2  23  276.23   11.38
  -1   2  23  293.63   12.05
  -1   2  25   41.29    2.98
  -1   2  25   46.33    4.94
  -1  -2  25   45.80    4.47
  -1   2  25   46.24    4.36
  -1   2  25   35.97    4.32
  -1   2  27    1.27    2.90
  -1   2  27    2.34    1.58
  -1  -2  27    2.89    2.32
  -1  -2  27   -0.79    2.60
  -1   2  27    3.95    2.78
  -1   2  27    2.82    2.90
  -1  -2  29   12.71    2.97
  -1   2  29   13.51    3.82
  -1  -2  29   15.19    3.46
  -1   2  29   14.91    3.44
  -1   2  29   17.78    3.56
  -1   2  31    9.42    3.36
  -1   2  31    6.26    3.02
  -1   2  31    6.51    2.77
  -1  -2  31    9.63    3.22
  -1   2  33    1.32    2.83
  -1   2  33    2.58    2.52
  -1  -2  33    3.18    2.30
  -1   2  33    3.87    2.24
  -1   2  33    1.96    2.75
  -1  -2  33    1.12    2.57
  -1   2  35   26.42    3.05
  -1  -2  35   28.19    3.07
  -1   2  37   49.00    3.44
  -1  -2  37   44.85    3.39
  -1   2  37   50.15    3.48
  -1  -2  39    6.23    1.89
  -1   2  39    6.94    1.89
  -1   2  39    8.54    1.84
  -1   2  41   24.42    2.05
  -1  -2  41   25.04    2.09
  -1  -2  41   25.80    2.16
  -1  -2  43   55.33    2.58
  -1  -2  43   57.55    2.50
  -1   3 -34   10.01    1.95
  -1   3 -32   35.32    3.03
  -1   3 -32   28.30    2.92
  -1  -3 -32   27.00    2.98
  -1   3 -32   32.21    2.94
  -1   3 -30    1.66    2.01
  -1   3 -30    3.68    2.03
  -1  -3 -30    3.25    2.14
  -1   3 -30    6.54    2.64
  -1  -3 -30    3.79    2.56
  -1   3 -30    4.76    2.15
  -1   3 -28  234.75    8.79
  -1   3 -28  220.35    8.50
  -1  -3 -28  214.17    8.49
  -1   3 -28  210.91   10.31
  -1  -3 -28  237.95   10.89
  -1   3 -28  223.02    8.71
  -1   3 -26   10.59    2.33
  -1   3 -26   13.38    2.24
  -1  -3 -26   10.76    2.17
  -1  -3 -26   16.52    3.26
  -1   3 -26    9.02    2.96
  -1   3 -26   11.70    2.35
  -1   3 -24  309.01   10.88
  -1   3 -24  300.14   10.49
  -1  -3 -24  306.05   10.59
  -1  -3 -24  313.44   12.83
  -1   3 -24  308.99   12.69
  -1   3 -24  307.75   10.83
  -1   3 -22   12.98    2.16
  -1   3 -22   10.80    1.90
  -1  -3 -22   10.78    1.97
  -1  -3 -22   13.22    2.89
  -1   3 -22   10.05    2.63
  -1   3 -22   10.76    2.18
  -1   3 -20   63.08    3.77
  -1   3 -20   62.71    3.69
  -1   3 -20   60.93    3.39
  -1  -3 -20   67.85    3.55
  -1   3 -20   72.25    4.97
  -1  -3 -20   65.21    4.84
  -1   3 -20   61.39    3.74
  -1  -3 -18  221.67    9.15
  -1   3 -18  228.30    9.16
  -1   3 -18  215.81    7.71
  -1  -3 -14  241.37    8.89
  -1  -3 -12  108.47    4.77
  -1  -3 -10    3.69    1.12
  -1  -3  -8  249.67    8.09
  -1   3  -6    8.94    1.54
  -1  -3  -6    7.69    1.10
  -1   3  -4    5.72    1.26
  -1  -3  -4    6.47    0.99
  -1   3  -2    3.84    1.07
  -1   3  -2    3.85    0.77
  -1   3   0   21.77    1.64
  -1   3   0   21.69    1.61
  -1   3   0   24.88    1.79
  -1   3   2  416.23   10.72
  -1   3   2  364.42    9.20
  -1  -3   2  319.98    9.08
  -1   3   2  414.75   10.40
  -1   3   2  372.30   10.75
  -1   3   2  308.16    9.23
  -1  -3   2  309.12    9.25
  -1   3   4 1437.19   36.10
  -1  -3   4 1328.87   34.72
  -1   3   4 1236.89   36.34
  -1   3   4 1428.71   35.66
  -1   3   4 1206.57   34.99
  -1  -3   4 1189.17   34.98
  -1   3   6 1079.26   29.31
  -1   3   6 1032.51   30.41
  -1   3   6  996.50   29.07
  -1  -3   6 1038.10   29.12
  -1   3   8    4.11    1.44
  -1   3   8    3.09    1.73
  -1   3   8    6.13    1.29
  -1  -3   8    5.38    1.24
  -1   3  10  172.90    7.46
  -1   3  10  170.72    6.40
  -1  -3  10  167.93    6.38
  -1   3  10  176.80    7.02
  -1   3  12   55.76    4.14
  -1   3  12   48.38    3.17
  -1  -3  12   47.74    3.14
  -1   3  12   48.99    3.57
  -1   3  14    3.03    1.53
  -1  -3  14    4.12    1.67
  -1   3  14    2.30    2.03
  -1   3  16    8.15    2.06
  -1  -3  16    6.05    1.79
  -1   3  16    5.30    2.47
  -1  -3  18    5.28    1.95
  -1   3  18    4.24    1.95
  -1   3  20    4.27    1.68
  -1   3  20    5.21    1.71
  -1   3  20    5.32    2.21
  -1  -3  20    9.72    2.52
  -1   3  20    7.06    3.04
  -1   3  22  169.70    6.87
  -1   3  22  171.20    8.13
  -1  -3  22  176.67    8.17
  -1   3  22  155.56    6.65
  -1   3  24  217.68    8.23
  -1  -3  24  200.29    9.51
  -1   3  24  221.33    9.76
  -1   3  24  227.05   10.78
  -1   3  26   10.56    2.19
  -1   3  26    5.18    2.60
  -1  -3  26    7.16    2.40
  -1   3  26   12.66    3.66
  -1   3  28   33.81    3.07
  -1   3  28   28.90    3.96
  -1  -3  28   34.12    4.08
  -1   3  28   30.75    4.46
  -1   3  30   34.05    5.00
  -1   3  30   33.25    3.00
  -1   3  30   31.35    4.00
  -1   3  30   35.40    3.15
  -1  -3  30   35.47    3.16
  -1  -3  30   32.70    4.07
  -1   3  30   32.68    4.67
  -1   3  32   43.77    3.38
  -1  -3  32   41.67    3.34
  -1   3  32   40.56    3.02
  -1   3  34    5.49    2.01
  -1  -3  34    7.13    2.11
  -1   3  34    4.33    2.01
  -1  -3  36   51.56    3.30
  -1   3  36   55.40    3.46
  -1  -3  38   13.89    1.90
  -1  -3  40   45.64    2.63
  -1  -3  40   45.42    2.43
  -1  -3  42   52.76    2.33
  -1   4 -33  130.57    5.75
  -1   4 -33  126.50    5.65
  -1   4 -31   18.98    2.79
  -1   4 -31   18.75    2.67
  -1   4 -29   46.99    3.79
  -1   4 -29   40.95    3.62
  -1   4 -29   43.05    3.08
  -1  -4 -29   41.92    3.07
  -1   4 -27  123.73    6.14
  -1   4 -27  130.62    5.58
  -1  -4 -27  129.36    5.64
  -1   4 -27  128.65    6.19
  -1   4 -25   18.29    2.19
  -1   4 -25   27.58    2.48
  -1   4 -25   19.44    2.95
  -1   4 -25   24.07    3.20
  -1   4 -25   20.97    2.88
  -1   4 -23   47.33    3.16
  -1   4 -23   55.36    3.24
  -1   4 -23   43.04    3.68
  -1   4 -23   50.36    4.21
  -1   4 -23   50.02    3.84
  -1   4 -21   85.39    4.77
  -1   4 -21   84.09    4.77
  -1   4 -21   83.00    4.31
  -1  -4 -21   81.45    5.29
  -1   4 -21   84.59    5.30
  -1   4 -21   87.24    4.77
  -1   4 -19  143.70    6.58
  -1   4 -19  153.43    6.68
  -1   4 -19  166.31    6.39
  -1  -4 -19  172.50    7.64
  -1   4 -19  154.16    7.30
  -1   4 -19  147.84    6.69
  -1   4 -17   66.81    3.97
  -1  -4 -17   60.72    4.22
  -1   4 -17   76.66    4.55
  -1   4 -17   67.90    3.99
  -1   4 -17   70.64    3.86
  -1  -4 -15  307.31   11.04
  -1   4 -15  315.78   11.07
  -1  -4 -15  298.73   11.03
  -1  -4 -13  203.47    8.01
  -1   4 -13  218.42    8.15
  -1  -4 -11   93.27    4.38
  -1   4 -11  103.72    4.50
  -1  -4 -11  109.32    4.76
  -1   4  -9   67.49    3.12
  -1  -4  -9   68.70    3.51
  -1   4  -7   45.17    2.04
  -1  -4  -7   52.17    2.86
  -1   4  -5    7.25    1.58
  -1  -4  -5    6.21    1.31
  -1   4  -3  126.63    5.19
  -1   4  -1  357.98   10.49
  -1   4  -1  361.93   11.35
  -1   4   1  395.26   12.18
  -1   4   1  409.11   12.35
  -1   4   3  600.92   17.65
  -1   4   3  598.62   18.13
  -1   4   3  614.62   18.14
  -1   4   5 1234.98   34.07
  -1   4   5 1206.79   35.05
  -1   4   5 1210.60   34.67
  -1   4   7  269.01    8.57
  -1   4   7  254.80    9.73
  -1   4   7  254.30    7.52
  -1   4   7  266.18    9.30
  -1   4   9    5.90    1.07
  -1   4   9    5.40    2.01
  -1   4   9    4.96    1.75
  -1   4   9    6.50    1.28
  -1   4  11   51.79    3.69
  -1  -4  11   44.65    2.57
  -1   4  11   41.00    2.55
  -1   4  11   49.80    2.85
  -1   4  11   52.13    4.15
  -1   4  13  126.82    6.30
  -1   4  13  108.77    4.87
  -1  -4  13  106.76    4.83
  -1   4  13  129.69    6.77
  -1   4  15   68.26    3.90
  -1   4  15   68.04    4.98
  -1   4  15   86.83    5.76
  -1   4  15   78.39    4.13
  -1  -4  15   79.10    4.17
  -1   4  17    5.61    1.78
  -1   4  17    4.74    1.65
  -1  -4  17    5.80    1.84
  -1   4  17    2.75    1.61
  -1   4  17    2.81    2.69
  -1   4  17    4.25    1.61
  -1   4  17    4.58    2.39
  -1   4  17    4.03    1.78
  -1   4  19   91.86    5.11
  -1  -4  19   97.31    5.21
  -1   4  19   94.65    6.62
  -1   4  19   87.76    4.59
  -1   4  19   83.94    4.49
  -1   4  19   80.42    4.56
  -1   4  19   83.61    6.16
  -1  -4  21  163.94    7.44
  -1   4  21  155.86    7.30
  -1   4  21  150.22    6.65
  -1   4  21  149.76    8.62
  -1   4  21  140.07    6.43
  -1   4  21  153.16    6.49
  -1   4  23  288.15   10.49
  -1   4  23  287.97   13.00
  -1   4  23  280.69   10.13
  -1   4  23  270.09   10.30
  -1   4  23  277.46   11.23
  -1  -4  23  294.93   11.37
  -1   4  25   30.43    2.91
  -1   4  25   29.38    2.64
  -1   4  25   33.26    3.69
  -1   4  25   37.09    3.40
  -1   4  25   27.35    4.51
  -1   4  25   30.12    3.14
  -1   4  25   26.65    2.63
  -1   4  27   10.90    2.06
  -1   4  27   13.83    2.82
  -1   4  27    9.54    2.53
  -1   4  27    7.87    3.53
  -1   4  27    7.89    3.19
  -1   4  27    9.10    1.97
  -1  -4  27   10.28    2.09
  -1   4  27   10.72    2.15
  -1   4  29    8.66    2.35
  -1  -4  29    7.10    1.92
  -1   4  29    6.21    1.84
  -1   4  29    7.75    1.97
  -1   4  29    4.89    3.26
  -1   4  29    4.78    3.05
  -1   4  29    6.36    1.91
  -1   4  31   27.74    2.61
  -1  -4  31   27.42    2.58
  -1   4  31   26.84    2.86
  -1  -4  33   36.44    2.74
  -1   4  33   33.90    2.85
  -1   4  35    5.08    1.58
  -1  -4  35    5.92    1.57
  -1  -4  37   73.56    3.42
  -1   4  39   83.08    3.62
  -1   4  39   83.29    3.56
  -1  -4  39   78.73    3.17
  -1   5 -32   23.42    2.66
  -1   5 -32   17.68    2.50
  -1   5 -30  221.91    8.57
  -1   5 -30  216.40    8.50
  -1   5 -28    6.49    2.56
  -1   5 -28    6.18    1.72
  -1   5 -28    5.63    2.38
  -1   5 -26  111.50    5.90
  -1   5 -26  104.07    4.97
  -1   5 -26  115.27    5.78
  -1   5 -24   58.94    4.42
  -1   5 -24   53.30    3.60
  -1   5 -24   61.58    4.43
  -1   5 -22   68.52    4.62
  -1   5 -22   61.34    3.92
  -1   5 -22   64.61    4.44
  -1   5 -20   28.49    2.86
  -1   5 -18  197.28    7.89
  -1   5 -18  203.90    8.22
  -1   5 -16  144.02    6.73
  -1   5 -16  174.99    7.02
  -1   5 -16  149.38    6.84
  -1   5 -16  171.64    7.11
  -1   5 -14   59.88    3.80
  -1   5 -14   69.19    4.03
  -1   5 -14   56.03    3.79
  -1   5 -14   71.57    4.15
  -1   5 -12  601.60   18.42
  -1   5 -12  606.33   18.35
  -1   5 -12  593.15   18.14
  -1  -5 -12  617.07   18.69
  -1   5 -10   80.64    4.13
  -1   5 -10   76.25    4.05
  -1   5 -10   76.73    4.29
  -1  -5 -10   83.68    4.31
  -1   5 -10   71.55    4.14
  -1   5  -8   22.39    2.56
  -1  -5  -8   30.56    2.52
  -1  -5  -6  231.57    8.45
  -1  -5  -4   96.76    4.59
  -1   5  -2   74.18    3.93
  -1   5   0  199.62    7.31
  -1   5   2   30.08    2.18
  -1   5   2   23.35    2.08
  -1   5   4  383.30   12.02
  -1   5   4  371.96   12.10
  -1   5   6  290.80   10.16
  -1   5   6  264.40    8.95
  -1   5   6  263.29    9.75
  -1   5   8  136.13    6.52
  -1   5   8  146.21    6.30
  -1   5  10   60.54    3.42
  -1   5  10   64.53    3.54
  -1   5  10   61.08    4.54
  -1   5  10   53.28    3.12
  -1   5  10   63.61    3.72
  -1   5  10   70.62    3.96
  -1   5  10   61.94    4.23
  -1   5  10   66.53    3.70
  -1   5  12   50.95    3.11
  -1   5  12   41.08    3.08
  -1   5  12   40.43    4.15
  -1   5  12   39.29    3.16
  -1   5  12   43.43    3.34
  -1   5  12   44.15    3.85
  -1   5  14   35.85    3.02
  -1   5  14   39.79    4.29
  -1   5  14   32.85    2.98
  -1   5  14   37.73    2.98
  -1   5  14   40.17    3.89
  -1   5  16   79.68    4.31
  -1   5  16   66.99    4.27
  -1   5  16   76.99    5.53
  -1   5  16   68.92    4.27
  -1   5  16   78.77    4.34
  -1   5  16   82.20    6.01
  -1   5  18   91.40    5.11
  -1   5  18   82.21    6.03
  -1   5  18   97.10    4.74
  -1   5  18   77.29    4.79
  -1   5  18   87.92    4.88
  -1   5  18   94.15    6.66
  -1   5  20   65.59    4.47
  -1   5  20   59.48    5.58
  -1   5  20   59.20    4.18
  -1   5  20   64.53    3.74
  -1   5  20   61.83    4.36
  -1   5  20   61.54    5.65
  -1   5  22  217.41    8.71
  -1   5  22  204.25    8.34
  -1   5  22  206.15    7.71
  -1   5  22  201.50    8.52
  -1   5  22  229.76   11.10
  -1   5  24   73.58    4.73
  -1   5  24   54.86    5.54
  -1   5  24   67.71    4.31
  -1   5  24   65.15    5.96
  -1   5  24   65.79    4.60
  -1   5  26   12.70    2.85
  -1   5  26    7.40    2.29
  -1   5  26    9.98    3.54
  -1   5  26    9.33    3.72
  -1   5  28   84.14    4.51
  -1   5  28   97.39    5.25
  -1   5  30  107.10    4.78
  -1   5  30  113.54    5.54
  -1   5  32    8.01    2.11
  -1   5  34   79.35    4.38
  -1   5  34   80.34    3.88
  -1   5  34   76.80    4.25
  -1   5  36   24.20    2.35
  -1   5  36   24.85    2.23
  -1   5  38   48.27    2.57
  -1   5  38   45.93    2.47
  -1   6 -29   35.75    3.14
  -1   6 -27   59.63    4.10
  -1   6 -27   53.34    3.38
  -1   6 -27   64.72    4.29
  -1   6 -25   78.12    4.29
  -1   6 -23   85.56    4.78
  -1   6 -21  218.01    8.89
  -1   6 -21  211.86    8.55
  -1   6 -21  212.31    8.91
  -1   6 -19   34.72    3.58
  -1   6 -19   41.13    3.72
  -1   6 -19   40.71    3.59
  -1   6 -19   32.72    3.49
  -1   6 -17   34.18    3.46
  -1   6 -17   30.46    3.27
  -1   6 -17   27.32    3.20
  -1   6 -17   27.29    3.12
  -1   6 -15  106.49    5.53
  -1   6 -15  107.33    5.59
  -1   6 -15  109.93    5.73
  -1   6 -15  102.95    4.57
  -1   6 -15   95.73    5.30
  -1   6 -15   95.13    4.68
  -1   6 -13  189.05    7.83
  -1   6 -13  197.89    7.82
  -1   6 -13  187.76    7.89
  -1   6 -13  188.45    6.92
  -1   6 -13  164.70    6.88
  -1   6 -13  187.92    7.64
  -1   6 -11  110.32    5.66
  -1   6 -11  112.92    5.56
  -1   6 -11  115.11    5.82
  -1   6 -11  117.85    5.52
  -1   6 -11  109.44    5.01
  -1   6 -11  123.57    5.05
  -1   6  -9  113.90    5.60
  -1   6  -9  115.06    5.51
  -1   6  -9  124.61    5.20
  -1   6  -9  126.35    5.48
  -1   6  -9  123.48    5.27
  -1   6  -7  120.09    5.08
  -1   6  -7  122.91    5.17
  -1   6  -7  105.21    5.12
  -1   6  -7  110.65    5.35
  -1   6  -7  110.79    5.55
  -1   6  -7  125.32    5.09
  -1   6  -7  120.84    5.24
  -1  -6  -7  118.26    5.65
  -1   6  -5   75.57    3.82
  -1   6  -5   76.41    4.22
  -1   6  -5   63.52    3.62
  -1   6  -5   69.88    4.00
  -1   6  -5   74.00    4.05
  -1   6  -5   71.38    3.70
  -1  -6  -5   69.99    4.20
  -1   6  -3  129.81    5.54
  -1   6  -3  121.91    5.88
  -1   6  -3  143.82    5.97
  -1   6  -3  128.23    5.59
  -1   6  -3  143.83    6.12
  -1   6  -3  133.82    5.51
  -1  -6  -3  131.88    6.08
  -1   6  -1   18.89    2.33
  -1   6  -1   26.01    2.12
  -1   6  -1   27.61    2.42
  -1   6  -1   24.82    2.80
  -1   6  -1   28.06    2.58
  -1   6  -1   28.94    2.54
  -1   6  -1   27.61    2.31
  -1   6   1   71.43    3.59
  -1   6   1   77.09    3.95
  -1   6   1   67.92    4.36
  -1   6   1   76.06    3.82
  -1   6   1   77.81    3.59
  -1   6   1   68.66    3.77
  -1   6   1   73.68    3.81
  -1   6   3   88.01    4.14
  -1   6   3   83.11    3.92
  -1   6   3   81.78    4.29
  -1   6   3   77.94    4.75
  -1   6   3   81.02    4.11
  -1   6   3   81.28    4.17
  -1   6   3   79.21    3.93
  -1   6   3   90.38    4.04
  -1   6   5   21.70    2.39
  -1   6   5   22.35    2.15
  -1   6   5   20.33    2.15
  -1   6   5   23.20    2.43
  -1   6   5   20.44    2.36
  -1   6   7  224.44    8.26
  -1   6   7  237.52    8.72
  -1   6   7  236.13    9.28
  -1   6   7  228.72    8.49
  -1   6   7  221.50    8.95
  -1   6   7  235.85    8.32
  -1   6   7  233.80    9.13
  -1   6   7  219.54    8.31
  -1   6   7  231.46    8.46
  -1   6   9  170.56    6.87
  -1   6   9  177.74    7.27
  -1   6   9  179.97    7.73
  -1   6   9  155.87    7.47
  -1   6   9  185.71    7.16
  -1   6   9  168.13    6.84
  -1   6   9  181.23    8.07
  -1   6   9  167.60    6.98
  -1   6  11   75.07    4.21
  -1   6  11   64.85    4.19
  -1   6  11   69.86    4.57
  -1   6  11   71.04    4.37
  -1   6  11   70.27    4.11
  -1   6  11   63.00    4.58
  -1   6  11   60.81    4.97
  -1   6  11   67.72    4.15
  -1   6  13  188.47    7.56
  -1   6  13  201.02    8.00
  -1   6  13  170.06    7.55
  -1   6  13  176.41    7.59
  -1   6  13  160.50    8.16
  -1   6  13  184.73    7.56
  -1   6  13  167.53    8.81
  -1   6  13  180.11    7.40
  -1   6  13  175.71    7.47
  -1   6  15  133.33    6.33
  -1   6  15  123.01    6.17
  -1   6  15  114.54    6.21
  -1   6  15  146.53    8.11
  -1   6  15  122.39    6.22
  -1   6  15  126.49    6.18
  -1   6  15  124.04    7.10
  -1   6  15  134.20    6.31
  -1   6  17   99.50    5.21
  -1   6  17   79.83    5.10
  -1   6  17   87.32    6.62
  -1   6  17   85.68    5.21
  -1   6  17   85.96    6.10
  -1   6  17   88.99    5.29
  -1   6  19   88.07    6.73
  -1   6  19   89.27    5.23
  -1   6  19   88.08    4.83
  -1   6  19   78.99    4.99
  -1   6  19   80.97    6.13
  -1   6  19   82.17    5.28
  -1   6  21  229.55   10.94
  -1   6  21  194.91    8.64
  -1   6  21  207.29    7.98
  -1   6  21  197.57    8.41
  -1   6  21  169.87    9.79
  -1   6  21  213.54    8.88
  -1   6  23   17.86    2.36
  -1   6  23   19.93    3.00
  -1   6  23   21.07    4.06
  -1   6  23   18.52    3.54
  -1   6  23   19.24    3.29
  -1   6  23   24.59    3.25
  -1   6  25   82.64    5.07
  -1   6  25   70.64    4.90
  -1   6  25   79.37    4.59
  -1   6  27  139.43    6.73
  -1   6  27  132.07    5.88
  -1   6  27  141.96    6.61
  -1   6  27  135.72    6.72
  -1   6  29   24.71    3.12
  -1   6  29   16.85    2.10
  -1   6  29   20.03    2.74
  -1   6  29   22.40    3.09
  -1   6  31   54.14    3.68
  -1   6  31   50.31    3.38
  -1   6  31   47.78    3.59
  -1   6  33   65.63    3.63
  -1   6  33   60.78    3.35
  -1   6  33   63.57    3.58
  -1   6  35   61.84    3.10
  -1   6  35   57.40    3.03
  -1   6  37   50.66    2.31
  -1   6  37   46.11    2.20
  -1   7 -26   82.72    4.49
  -1   7 -24   26.96    2.98
  -1   7 -24   31.52    2.81
  -1   7 -22  128.39    6.18
  -1   7 -22  128.72    6.01
  -1   7 -20  109.10    5.72
  -1   7 -20  102.38    5.47
  -1   7 -18   40.19    3.69
  -1   7 -18   39.17    3.70
  -1   7 -18   39.99    3.87
  -1   7 -16   62.77    4.41
  -1   7 -16   73.56    4.78
  -1   7 -16   59.21    4.31
  -1   7 -14  332.36   11.70
  -1   7 -14  333.50   11.54
  -1   7 -14  317.66   10.53
  -1   7 -14  319.99   11.79
  -1   7 -12  201.62    8.19
  -1   7 -12  189.10    7.74
  -1   7 -12  190.55    7.16
  -1   7 -10   73.60    4.70
  -1   7 -10   75.22    4.42
  -1   7 -10   74.30    4.08
  -1   7 -10   69.60    4.06
  -1   7  -8  284.91   10.42
  -1   7  -8  278.83    9.79
  -1   7  -8  285.86    9.72
  -1   7  -8  273.35    9.61
  -1   7  -8  247.15   10.28
  -1   7  -8  270.92    9.78
  -1   7  -6   65.84    4.24
  -1   7  -6   67.98    4.01
  -1   7  -6   64.78    3.98
  -1   7  -6   67.90    4.45
  -1   7  -6   66.77    4.03
  -1   7  -4  122.59    5.86
  -1   7  -4  130.12    6.14
  -1   7  -4  123.72    5.70
  -1   7  -4  139.70    5.94
  -1   7  -4  117.27    6.00
  -1   7  -2   19.31    2.87
  -1   7  -2   22.16    2.60
  -1   7  -2   18.54    2.36
  -1   7  -2   17.96    2.49
  -1   7  -2   19.00    2.06
  -1   7  -2   19.77    2.70
  -1   7   0  282.16   11.00
  -1   7   0  293.36   10.46
  -1   7   0  282.31    9.64
  -1   7   0  297.86   10.30
  -1   7   0  301.50   10.35
  -1   7   0  283.19   10.14
  -1   7   2   20.11    2.29
  -1   7   2   20.08    3.10
  -1   7   2   23.89    2.80
  -1   7   2   23.45    2.40
  -1   7   2   20.92    2.25
  -1   7   2   25.48    2.86
  -1   7   2   24.72    2.72
  -1   7   4   25.78    2.65
  -1   7   4   16.42    3.02
  -1   7   4   23.85    2.80
  -1   7   4   29.37    3.08
  -1   7   4   25.60    2.47
  -1   7   4   25.47    2.37
  -1   7   6  127.94    5.75
  -1   7   6  117.03    5.41
  -1   7   6  116.24    5.36
  -1   7   6  118.04    5.73
  -1   7   6  118.53    5.88
  -1   7   8  183.69    7.64
  -1   7   8  186.32    7.41
  -1   7   8  181.80    8.46
  -1   7   8  192.34    8.04
  -1   7   8  192.94    7.59
  -1   7   8  184.92    7.75
  -1   7   8  176.82    7.66
  -1   7  10  113.97    5.71
  -1   7  10  110.22    5.41
  -1   7  10  107.18    5.90
  -1   7  10  111.19    6.19
  -1   7  10  113.88    5.60
  -1   7  10  106.05    5.64
  -1   7  10  108.58    5.74
  -1   7  12  140.34    6.69
  -1   7  12  140.20    6.50
  -1   7  12  144.48    6.91
  -1   7  12  145.48    7.16
  -1   7  12  142.39    6.61
  -1   7  12  133.03    6.62
  -1   7  14  105.56    5.79
  -1   7  14  100.86    5.50
  -1   7  14  106.71    5.93
  -1   7  14   91.99    5.67
  -1   7  14  100.10    5.54
  -1   7  16   78.49    5.14
  -1   7  16   83.23    5.06
  -1   7  16   73.27    5.08
  -1   7  16   78.54    4.98
  -1   7  16   78.34    5.22
  -1   7  16   84.22    5.22
  -1   7  18  287.65   10.75
  -1   7  18  292.44   10.50
  -1   7  18  271.34   10.65
  -1   7  18  268.32   10.64
  -1   7  18  263.99   10.61
  -1   7  20  184.08    8.22
  -1   7  20  201.18    8.25
  -1   7  20  205.13    7.90
  -1   7  20  184.01    8.33
  -1   7  20  181.47    8.29
  -1   7  22   15.78    3.01
  -1   7  22   14.01    2.90
  -1   7  22   15.71    2.39
  -1   7  22   15.14    2.78
  -1   7  22   15.59    3.08
  -1   7  22   15.28    3.07
  -1   7  24   24.05    3.29
  -1   7  24   21.99    3.03
  -1   7  24   28.11    2.88
  -1   7  24   26.86    2.46
  -1   7  24   26.30    3.34
  -1   7  26  133.24    5.63
  -1   7  26  141.22    6.38
  -1   7  28   26.71    2.19
  -1   7  28   33.64    2.97
  -1   7  30   37.06    2.83
  -1   7  32   30.69    2.26
  -1   7  34   58.82    2.63
  -1   7  34   61.51    2.67
  -1   8 -21  138.54    6.05
  -1   8 -19   58.32    4.05
  -1   8 -19   54.21    3.61
  -1   8 -17   29.26    3.26
  -1   8 -17   25.84    2.76
  -1   8 -15   44.99    3.89
  -1   8 -15   44.12    3.38
  -1   8 -11   48.11    3.27
  -1   8 -11   44.61    4.04
  -1   8  -9  280.14    9.65
  -1   8  -9  261.05    9.58
  -1   8  -9  264.92   10.46
  -1   8  -7   91.81    4.72
  -1   8  -7   97.20    4.91
  -1   8  -7   94.11    4.94
  -1   8  -7  100.38    5.57
  -1   8  -5  268.54    9.66
  -1   8  -5  271.33    9.83
  -1   8  -5  254.04    9.65
  -1   8  -5  250.08    9.94
  -1   8  -3  219.75    8.93
  -1   8  -3  229.47    8.65
  -1   8  -3  217.32    8.68
  -1   8  -3  226.25    8.82
  -1   8  -1  147.26    7.18
  -1   8  -1  163.32    6.92
  -1   8  -1  150.03    6.73
  -1   8  -1  140.54    6.38
  -1   8  -1  163.56    6.77
  -1   8  -1  152.10    5.92
  -1   8   1   54.01    4.52
  -1   8   1   60.17    4.17
  -1   8   1   67.52    4.36
  -1   8   1   60.27    4.00
  -1   8   1   56.47    3.41
  -1   8   1   61.99    3.80
  -1   8   3   38.48    4.15
  -1   8   3   48.95    3.90
  -1   8   3   39.38    2.98
  -1   8   3   48.02    3.80
  -1   8   3   45.03    3.59
  -1   8   5   23.49    2.46
  -1   8   5   23.93    3.76
  -1   8   5   22.07    3.02
  -1   8   5   22.58    3.17
  -1   8   5   19.72    2.48
  -1   8   7   67.79    3.98
  -1   8   7   73.24    4.16
  -1   8   7   66.70    4.47
  -1   8   7   60.32    4.40
  -1   8   9  305.25   10.73
  -1   8   9  307.13   11.91
  -1   8   9  307.15   11.57
  -1   8   9  306.48   10.83
  -1   8   9  302.06   11.23
  -1   8  11   93.43    5.00
  -1   8  11  107.20    6.12
  -1   8  11   92.63    5.70
  -1   8  11   90.97    5.06
  -1   8  11   94.03    5.49
  -1   8  13  176.11    7.48
  -1   8  13  173.07    7.98
  -1   8  13  181.77    7.67
  -1   8  15   97.59    5.23
  -1   8  15   88.92    5.50
  -1   8  15  105.63    5.72
  -1   8  15   94.35    5.20
  -1   8  17  150.91    7.18
  -1   8  17  152.35    6.90
  -1   8  17  155.39    7.08
  -1   8  17  174.96    7.20
  -1   8  17  163.21    7.15
  -1   8  19   55.29    4.23
  -1   8  19   56.55    3.91
  -1   8  19   64.17    4.25
  -1   8  19   63.05    3.93
  -1   8  19   55.92    4.18
  -1   8  19   58.05    4.03
  -1   8  21   20.97    2.76
  -1   8  21   21.11    2.72
  -1   8  21   22.87    2.48
  -1   8  21   21.05    2.81
  -1   8  21   17.82    2.96
  -1   8  23    8.85    2.19
  -1   8  23    8.45    1.97
  -1   8  23   11.17    1.73
  -1   8  23    9.87    2.15
  -1   8  25   51.42    3.35
  -1   8  25   46.51    2.48
  -1   8  25   57.38    2.98
  -1   8  25   56.83    3.36
  -1   8  27   68.81    3.41
  -1   8  27   73.14    3.44
  -1   8  29   55.53    2.72
  -1   8  31   58.35    2.40
  -1   9 -12   92.37    4.97
  -1   9 -10   78.67    3.90
  -1   9 -10   68.76    4.35
  -1   9  -8   34.74    2.82
  -1   9  -8   33.69    3.25
  -1   9  -6  123.27    5.45
  -1   9  -6  118.41    5.70
  -1   9  -4   26.76    2.84
  -1   9  -4   27.89    2.74
  -1   9  -4   24.98    2.78
  -1   9  -2  165.27    6.93
  -1   9  -2  163.98    7.03
  -1   9  -2  167.15    6.98
  -1   9   0  189.23    7.98
  -1   9   0  196.69    7.79
  -1   9   0  182.83    7.70
  -1   9   2   41.34    3.83
  -1   9   2   43.42    3.66
  -1   9   2   47.03    3.81
  -1   9   4  132.27    6.84
  -1   9   4  154.05    6.83
  -1   9   4  146.81    6.67
  -1   9   6  119.69    6.43
  -1   9   6  125.05    6.05
  -1   9   8   62.58    4.31
  -1   9   8   61.08    4.23
  -1   9   8   58.21    3.45
  -1   9  10  102.59    5.44
  -1   9  10  111.20    5.86
  -1   9  10   99.99    5.49
  -1   9  10   98.83    4.75
  -1   9  12   60.01    4.15
  -1   9  12   63.12    4.34
  -1   9  12   59.38    4.19
  -1   9  12   56.40    3.51
  -1   9  14   37.54    3.43
  -1   9  14   41.68    3.45
  -1   9  14   36.43    3.42
  -1   9  14   40.44    2.99
  -1   9  16   71.42    4.01
  -1   9  16   66.23    4.06
  -1   9  16   62.03    3.62
  -1   9  18   57.62    3.31
  -1   9  18   55.16    3.41
  -1   9  20   11.14    1.82
  -1   9  20   11.98    1.73
  -1   9  20    9.20    1.73
  -1   9  22   36.83    2.07
  -1   9  22   39.52    2.28
  -1   9  22   33.97    2.37
  -1   9  24   75.10    2.95
  -1   9  24   83.60    3.31
  -1   9  26    7.58    0.98
  -1  10  -5   51.82    2.93
  -1  10  -3  143.99    5.64
  -1  10  -1   69.22    3.71
  -1  10   1   45.79    3.11
  -1  10   1   50.62    3.22
  -1  10   3   23.76    2.53
  -1  10   3   31.43    2.73
  -1  10   5   34.04    2.90
  -1  10   7   72.64    3.91
  -1  10   7   74.51    4.08
  -1  10   9   24.54    2.46
  -1  10   9   26.61    2.53
  -1  10  11   89.20    4.18
  -1  10  11   89.83    4.26
  -1  10  11   83.79    4.12
  -1  10  13   67.41    3.42
  -1  10  13   68.59    3.45
  -1  10  13   59.52    3.30
  -1  10  15   91.91    3.79
  -1  10  15   81.53    3.69
  -1  10  17   62.83    2.84
  -1  10  17   64.09    2.82
  -1  10  19    9.14    0.98
  -1  11   4   19.71    1.40
  -1  11   6   14.25    1.23
   0   0 -34  860.31   26.10
   0   0 -32  370.03   12.95
   0   0 -32  359.75   15.49
   0   0 -30  632.96   19.79
   0   0 -30  611.38   22.59
   0   0 -28  389.10   13.44
   0   0 -28  414.05   16.27
   0   0 -26  642.18   19.77
   0   0 -26  636.32   22.45
   0   0 -24 1202.72   34.68
   0   0 -24 1225.90   37.55
   0   0 -22  559.00   17.33
   0   0 -22  594.11   19.81
   0   0 -20 1131.48   34.46
   0   0   2 1824.94   49.86
   0   0   2 1907.14   49.92
   0   0   4 2591.88   69.86
   0   0   4 2614.77   69.96
   0   0   6 2784.82   74.83
   0   0   6 2766.09   74.95
   0   0   8  307.60    9.72
   0   0   8  324.36    9.97
   0   0  10   82.70    3.72
   0   0  10   78.94    3.85
   0   0  12  199.25    7.27
   0   0  12  203.47    7.51
   0   0  14  531.48   16.80
   0   0  14  559.97   17.17
   0   0  16   58.88    3.67
   0   0  16   57.92    3.89
   0   0  18 3739.19  103.69
   0   0  18 3841.84  104.19
   0   0  20 1149.85   34.10
   0   0  20 1163.73   34.69
   0   0  22  586.60   19.42
   0   0  22  614.06   20.23
   0   0  24 1213.74   35.88
   0   0  24 1174.32   36.55
   0   0  26  617.67   20.93
   0   0  26  648.86   21.96
   0   0  28  408.69   15.00
   0   0  28  410.21   16.32
   0   0  28  400.37   15.84
   0   0  30  656.25   22.91
   0   0  30  629.18   22.53
   0   0  30  627.69   19.92
   0   0  32  367.04   15.33
   0   0  32  377.74   13.01
   0   0  32  364.58   15.23
   0   0  34  850.06   25.28
   0   0  34  796.02   27.59
   0   0  36  273.13   10.09
   0   0  38  201.07    7.88
   0   0  40  330.58   10.94
   0   0  42  142.40    5.41
   0   0  44   82.44    3.27
   0   0  44   80.29    3.27
   0   1 -35  196.71    8.12
   0  -1 -35  205.22    8.34
   0   1 -33  471.12   15.58
   0  -1 -33  474.71   15.63
   0  -1 -33  460.01   18.21
   0   1 -33  463.62   18.22
   0   1 -31  386.74   13.19
   0  -1 -31  387.45   13.28
   0  -1 -31  353.04   15.62
   0   1 -31  386.04   15.87
   0   1 -29  617.91   19.07
   0  -1 -29  610.42   19.13
   0  -1 -29  625.98   22.12
   0   1 -29  595.91   21.78
   0   1 -29  577.04   18.17
   0   1 -27  777.93   23.18
   0   1 -27  772.79   23.83
   0  -1 -27  829.30   24.07
   0  -1 -27  800.74   26.84
   0   1 -27  792.11   26.73
   0   1 -27  781.29   23.22
   0   1 -25  869.92   25.92
   0  -1 -25  933.09   29.53
   0   1 -25  888.57   29.30
   0   1 -25  901.68   26.06
   0   1 -25  915.21   26.55
   0  -1 -25  901.20   26.56
   0   1 -23  486.57   15.42
   0  -1 -23  481.70   15.42
   0   1 -23  511.49   17.96
   0  -1 -23  513.36   18.03
   0  -1 -21 1463.64   43.63
   0   1 -21 1463.82   43.52
   0  -1 -19 1048.20   31.69
   0   1 -19 1029.46   31.60
   0  -1 -11  431.78   13.45
   0  -1  -9  928.41   26.26
   0  -1  -7 2490.35   67.28
   0  -1  -5  336.81    9.72
   0  -1  -3 1968.94   52.87
   0   1  -1 2779.21   74.20
   0   1  -1 2799.16   74.40
   0   1   1 2592.50   69.93
   0   1   1 2683.96   69.79
   0   1   1 2512.71   70.08
   0   1   3 1717.90   46.28
   0  -1   3 1722.77   46.30
   0  -1   5  296.25    8.44
   0   1   5  285.26    8.40
   0  -1   5  269.36    7.80
   0   1   7 2313.70   62.52
   0  -1   7 2343.88   62.53
   0  -1   7 2260.98   61.85
   0   1   7 2322.58   62.79
   0   1   9  907.99   25.29
   0  -1   9  892.40   25.24
   0  -1   9  858.08   24.57
   0   1   9  899.43   25.51
   0   1  11  440.27   13.84
   0  -1  11  444.88   13.86
   0  -1  11  438.13   13.18
   0   1  11  455.60   14.14
   0   1  13  181.06    7.02
   0  -1  13  181.76    6.99
   0  -1  13  173.85    6.31
   0   1  13  176.48    7.17
   0  -1  15  325.67   11.44
   0   1  15  319.78   11.41
   0  -1  15  338.83   10.78
   0   1  15  335.69   11.66
   0   1  17 1281.28   37.26
   0  -1  17 1272.97   37.25
   0  -1  17 1265.17   36.34
   0   1  17 1306.40   37.47
   0  -1  19 1047.95   31.21
   0   1  19 1038.88   31.16
   0  -1  19 1014.46   30.09
   0   1  19 1044.40   31.28
   0  -1  21 1460.94   42.38
   0   1  21 1423.33   42.32
   0  -1  21 1418.59   41.07
   0   1  21 1440.69   42.29
   0   1  23  490.97   17.60
   0  -1  23  511.20   17.76
   0  -1  23  510.38   16.54
   0   1  23  491.91   17.48
   0   1  25  914.46   29.53
   0  -1  25  880.22   28.80
   0   1  25  894.13   28.86
   0  -1  25  894.91   27.33
   0   1  25  912.31   28.68
   0   1  27  828.93   27.40
   0   1  27  808.27   26.36
   0  -1  27  792.75   26.57
   0   1  27  778.17   26.46
   0   1  29  604.10   21.04
   0   1  29  614.68   22.07
   0   1  29  582.34   21.28
   0  -1  29  607.63   21.52
   0   1  31  378.28   15.78
   0  -1  31  386.52   15.40
   0   1  31  390.38   15.50
   0  -1  31  354.02   15.10
   0   1  31  379.43   14.79
   0   1  31  376.98   13.09
   0  -1  31  377.71   13.04
   0   1  33  476.27   15.83
   0  -1  33  490.04   15.90
   0  -1  33  489.25   18.31
   0   1  33  473.77   18.18
   0   1  33  489.54   18.74
   0  -1  33  474.24   18.13
   0   1  35  203.40    8.15
   0  -1  35  194.16    8.06
   0   1  37  276.20    9.99
   0  -1  37  279.74   10.02
   0   1  39  237.71    8.51
   0  -1  39  233.42    8.51
   0   1  41  242.42    8.20
   0  -1  41  240.93    8.19
   0   1  41  234.97    8.15
   0  -1  43  215.30    7.06
   0   1  43  221.79    7.09
   0   1  43  212.45    7.00
   0  -1  43  221.33    7.18
   0   2 -36  326.59   10.51
   0   2 -34  355.54   11.65
   0   2 -32  188.91    7.75
   0  -2 -32  196.40    7.89
   0  -2 -32  170.36    9.64
   0   2 -32  182.79    9.77
   0   2 -32  181.61    7.20
   0   2 -30  322.56   11.19
   0   2 -30  321.87   11.56
   0  -2 -30  337.23   11.76
   0   2 -30  327.97   14.06
   0  -2 -30  322.37   14.07
   0   2 -30  332.71   11.29
   0   2 -28  378.36   12.65
   0   2 -28  377.74   12.92
   0  -2 -28  387.79   13.07
   0   2 -28  389.29   15.55
   0  -2 -28  389.87   15.61
   0   2 -28  378.66   12.68
   0   2 -26  478.05   15.34
   0   2 -26  487.33   15.57
   0  -2 -26  491.42   15.68
   0   2 -26  510.43   18.32
   0  -2 -26  483.97   18.17
   0   2 -26  476.09   15.36
   0   2 -24  380.57   12.67
   0   2 -24  392.08   12.83
   0  -2 -24  391.71   12.86
   0   2 -24  388.06   15.09
   0  -2 -24  418.64   15.56
   0   2 -24  387.12   12.75
   0   2 -22 1294.07   36.96
   0  -2 -22 1321.43   39.68
   0   2 -22 1345.48   39.67
   0   2 -22 1296.28   36.98
   0   2 -22 1294.67   36.99
   0  -2 -22 1315.00   37.09
   0  -2 -20 1470.14   43.73
   0   2 -20 1485.25   43.69
   0  -2 -18 1212.50   35.86
   0   2 -18 1186.12   35.68
   0  -2 -16 1670.10   48.05
   0   2 -16 1683.17   48.01
   0  -2 -14  764.84   23.04
   0  -2 -12  713.26   21.13
   0  -2 -10  579.99   17.15
   0  -2  -8  364.05   11.07
   0  -2  -6   63.25    2.74
   0  -2  -4 1242.50   34.66
   0  -2  -4 1235.35   34.32
   0   2  -4 1311.14   34.34
   0  -2  -2 2620.49   71.15
   0   2  -2 2685.30   71.15
   0   2  -2 2704.91   71.26
   0   2  -2 2719.07   71.80
   0   2   0  750.92   20.29
   0   2   0  741.84   20.28
   0   2   0  719.44   20.17
   0   2   2 2662.60   69.68
   0   2   2 2481.08   69.33
   0   2   2 2651.50   69.95
   0  -2   2 2586.31   69.00
   0   2   2 2607.26   69.00
   0  -2   4 1204.50   32.70
   0   2   4 1188.58   32.69
   0   2   4 1143.79   33.51
   0   2   6   60.43    2.63
   0  -2   6   60.61    2.62
   0   2   6   60.08    3.25
   0  -2   8  322.66   10.29
   0   2   8  320.06   10.28
   0  -2  10  522.86   15.84
   0   2  10  532.46   15.88
   0  -2  10  517.83   14.54
   0  -2  12  686.36   19.25
   0   2  12  659.92   19.18
   0  -2  14  842.96   23.17
   0   2  14  798.41   23.04
   0   2  14  833.81   23.86
   0   2  16 1638.47   45.47
   0  -2  16 1679.11   45.55
   0   2  16 1735.60   46.40
   0   2  18 1155.19   34.97
   0  -2  18 1197.74   35.06
   0   2  18 1203.61   35.66
   0   2  20 1497.22   43.76
   0  -2  20 1508.40   43.79
   0   2  20 1479.82   44.25
   0  -2  22 1355.90   39.71
   0   2  22 1298.15   39.52
   0   2  22 1316.20   40.05
   0   2  24  401.53   15.97
   0  -2  24  420.13   15.30
   0   2  24  391.49   15.03
   0   2  24  393.98   15.40
   0   2  26  489.89   19.02
   0   2  26  508.32   18.58
   0   2  26  508.07   18.25
   0  -2  26  499.80   18.27
   0   2  28  390.80   16.09
   0   2  28  379.09   13.07
   0  -2  28  389.37   13.11
   0   2  28  390.55   15.65
   0  -2  28  392.63   15.41
   0   2  28  400.35   15.48
   0   2  30  324.76   11.06
   0   2  30  330.62   14.49
   0  -2  30  323.44   13.45
   0   2  30  345.52   11.73
   0  -2  30  328.39   11.64
   0   2  30  314.86   13.81
   0  -2  30  332.39   13.81
   0   2  30  329.72   13.81
   0   2  32  185.90   10.18
   0   2  32  185.69    9.60
   0  -2  32  198.65    7.90
   0   2  32  182.65    7.76
   0  -2  32  196.46    9.78
   0   2  32  183.36    9.50
   0   2  34  338.38   11.93
   0  -2  34  356.30   12.05
   0   2  36  352.97   11.97
   0  -2  36  355.69   11.97
   0   2  38  205.25    7.78
   0  -2  38  220.31    7.87
   0   2  40  181.51    6.54
   0  -2  40  176.15    6.49
   0  -2  42  139.21    5.20
   0   2  42  144.07    5.04
   0  -2  42  144.27    5.03
   0   3 -37  220.88    7.60
   0   3 -35  223.18    8.04
   0   3 -33  219.54    8.29
   0  -3 -31  482.93   18.57
   0   3 -31  484.40   18.48
   0   3 -31  509.21   16.16
   0   3 -31  517.81   16.23
   0   3 -29  176.56    7.53
   0   3 -29  183.86    7.48
   0  -3 -29  193.43    7.69
   0  -3 -29  175.71    9.38
   0   3 -29  188.13    9.48
   0   3 -29  186.22    7.61
   0   3 -27 1068.27   31.56
   0   3 -27 1086.61   31.42
   0  -3 -27 1082.64   31.49
   0  -3 -27 1031.51   34.13
   0   3 -27 1122.51   34.46
   0   3 -27 1075.42   31.58
   0   3 -25  340.11   11.84
   0   3 -25  346.34   11.62
   0  -3 -25  333.06   11.59
   0  -3 -25  337.91   13.88
   0   3 -25  342.85   13.82
   0   3 -25  355.91   11.96
   0   3 -23  424.65   13.91
   0   3 -23  423.36   13.63
   0  -3 -23  423.35   13.68
   0  -3 -23  401.65   15.73
   0   3 -23  438.27   15.96
   0   3 -23  438.30   14.01
   0   3 -21 1121.31   31.87
   0   3 -21 1092.60   31.45
   0  -3 -21 1066.94   31.48
   0  -3 -21 1092.91   33.83
   0   3 -21 1124.47   33.88
   0   3 -21 1129.14   31.98
   0  -3 -19  445.01   15.58
   0   3 -19  439.88   15.50
   0   3 -19  441.63   14.10
   0   3 -19  437.95   13.99
   0  -3 -17  564.82   18.33
   0  -3 -17  531.95   18.13
   0   3 -17  559.69   18.23
   0  -3 -15  861.56   25.47
   0  -3 -15  825.96   25.39
   0   3 -15  830.78   25.39
   0  -3 -13 1013.64   31.48
   0   3 -13 1082.10   31.61
   0  -3 -11  395.28   12.34
   0  -3 -11  365.84   12.16
   0   3 -11  383.80   12.22
   0  -3  -9 1507.80   41.12
   0  -3  -9 1416.31   40.76
   0   3  -9 1500.66   40.82
   0  -3  -7  903.01   25.78
   0  -3  -7  902.28   25.21
   0   3  -7  908.72   25.19
   0  -3  -5  903.20   25.28
   0  -3  -5  878.41   24.23
   0   3  -5  892.72   24.22
   0   3  -1  313.24    9.02
   0   3  -1  306.28    9.28
   0   3   1  303.71    9.37
   0   3   1  324.74    9.49
   0   3   1  309.98    9.16
   0   3   3 2923.25   77.20
   0   3   3 3028.67   77.60
   0   3   5  909.57   24.26
   0   3   5  822.72   23.42
   0   3   5  831.84   24.61
   0  -3   5  860.42   23.18
   0   3   5  845.79   23.17
   0   3   7  900.39   24.88
   0  -3   7  853.54   23.90
   0   3   7  870.32   23.92
   0   3   7  805.21   25.20
   0   3   9 1406.38   38.81
   0  -3   9 1359.47   38.77
   0   3   9 1314.16   40.05
   0   3  11  363.74   11.73
   0  -3  11  348.26   11.66
   0   3  11  378.98   13.07
   0   3  13 1041.92   30.59
   0  -3  13 1051.07   30.62
   0   3  13 1109.69   31.77
   0   3  15  838.02   25.05
   0  -3  15  851.53   25.09
   0   3  15  809.97   25.97
   0   3  17  551.02   17.62
   0  -3  17  572.09   17.74
   0   3  19  412.77   15.96
   0  -3  19  452.95   15.23
   0   3  19  434.40   15.09
   0   3  19  436.11   16.13
   0   3  21 1070.51   34.26
   0   3  21 1029.69   31.28
   0   3  21 1113.88   34.35
   0  -3  21 1151.45   33.27
   0   3  21 1120.58   33.13
   0   3  23  427.99   16.82
   0   3  23  438.87   16.76
   0   3  23  425.84   15.68
   0  -3  23  436.63   15.78
   0   3  25  339.75   14.71
   0   3  25  341.69   11.64
   0  -3  25  356.47   11.73
   0   3  25  352.32   14.57
   0  -3  25  339.28   13.54
   0   3  25  338.30   13.54
   0   3  27 1089.57   31.88
   0   3  27 1086.93   31.73
   0  -3  27 1101.57   31.77
   0   3  27 1141.67   35.50
   0   3  27 1082.20   34.22
   0  -3  27 1061.37   34.10
   0   3  29  178.86    7.36
   0  -3  29  180.48    7.38
   0   3  29  180.47    7.35
   0   3  29  187.51    9.82
   0   3  29  175.09    8.99
   0  -3  29  181.68    9.06
   0   3  31  507.67   16.16
   0   3  31  520.87   16.32
   0  -3  31  526.15   16.35
   0   3  31  513.49   19.20
   0   3  31  477.20   18.23
   0  -3  31  503.30   18.47
   0   3  33  215.18    8.03
   0   3  33  215.83    8.29
   0  -3  33  230.35    8.42
   0   3  35  211.49    7.61
   0   3  35  230.94    8.16
   0  -3  35  217.08    8.07
   0  -3  37  212.21    7.70
   0   3  37  224.30    7.78
   0  -3  39  134.20    4.87
   0   3  39  118.35    4.67
   0  -3  41  100.34    3.75
   0  -3  41   88.61    3.39
   0   4 -36  190.95    6.96
   0   4 -34  223.67    8.22
   0   4 -32  193.06    7.73
   0   4 -30  492.49   15.89
   0   4 -30  476.52   15.79
   0   4 -28  465.01   15.39
   0   4 -28  457.99   15.30
   0   4 -26  149.31    6.78
   0   4 -26  136.22    7.69
   0   4 -26  152.52    6.87
   0   4 -24 1494.26   42.19
   0   4 -24 1476.21   42.18
   0   4 -24 1516.85   43.02
   0   4 -24 1419.63   44.48
   0   4 -24 1578.92   43.20
   0   4 -22   65.58    4.12
   0   4 -22   64.60    3.70
   0  -4 -22   62.66    4.76
   0   4 -22   59.08    4.68
   0   4 -22   63.99    4.16
   0   4 -20  346.62   11.52
   0   4 -20  332.58   11.05
   0   4 -20  326.70   12.39
   0   4 -20  336.56   11.48
   0   4 -18  214.16    7.57
   0  -4 -18  173.29    8.06
   0   4 -18  184.44    8.19
   0  -4 -18  203.18    8.94
   0   4 -18  214.19    7.88
   0  -4 -16  302.45   11.45
   0   4 -16  329.16   11.64
   0  -4 -14  376.55   12.65
   0   4 -14  382.52   12.68
   0  -4 -14  403.97   13.46
   0   4 -12  377.89   11.87
   0  -4 -12  355.38   11.78
   0  -4 -12  391.11   12.73
   0   4 -10 1272.24   35.73
   0  -4 -10 1331.00   37.05
   0   4  -8   97.57    3.36
   0  -4  -8  102.73    4.74
   0  -4  -6 2732.82   74.95
   0   4   0  921.48   25.30
   0   4   0  892.07   25.46
   0   4   2  959.45   26.58
   0   4   2 1000.81   26.76
   0   4   4 1142.39   32.06
   0   4   4 1100.55   31.26
   0   4   6 2573.29   68.68
   0   4   6 2593.33   69.32
   0   4   6 2442.49   67.55
   0   4   8  103.59    4.69
   0   4   8  101.00    3.36
   0   4   8  111.50    5.43
   0   4  10 1211.74   33.06
   0   4  10 1128.14   32.98
   0   4  10 1169.08   35.28
   0   4  12  391.45   12.87
   0  -4  12  346.45   11.14
   0   4  12  365.45   11.24
   0   4  12  328.56   10.85
   0   4  12  379.05   13.36
   0   4  14  390.77   13.61
   0   4  14  380.81   12.11
   0   4  14  393.94   14.16
   0   4  16  340.66   13.02
   0   4  16  332.52   11.13
   0   4  16  366.11   13.71
   0   4  16  318.48   11.41
   0  -4  16  322.91   11.40
   0   4  18  184.74    9.12
   0   4  18  176.41    7.06
   0   4  18  191.86    7.42
   0   4  18  184.71    7.80
   0  -4  18  189.34    7.87
   0   4  20  292.71   12.70
   0   4  20  292.97   10.29
   0   4  20  296.11   10.72
   0   4  20  327.15   11.60
   0  -4  20  297.88   11.35
   0   4  22   66.20    4.24
   0   4  22   59.03    5.38
   0   4  22   58.51    3.66
   0   4  22   54.93    3.92
   0   4  22   64.16    4.63
   0  -4  22   66.53    4.66
   0   4  24 1555.15   42.45
   0   4  24 1388.73   45.23
   0   4  24 1437.56   43.53
   0   4  24 1462.15   41.45
   0   4  26  149.88    6.70
   0   4  26  141.96    8.79
   0   4  26  132.40    7.34
   0   4  26  136.53    5.87
   0   4  26  156.00    9.03
   0   4  28  482.49   15.43
   0   4  28  460.49   18.30
   0   4  28  455.05   14.68
   0  -4  28  456.42   14.66
   0   4  28  469.85   18.28
   0   4  30  487.72   15.62
   0   4  30  470.02   15.03
   0  -4  30  481.47   15.06
   0   4  30  480.58   18.46
   0  -4  32  186.81    6.98
   0   4  32  182.37    7.36
   0  -4  34  219.39    7.60
   0   4  34  215.93    7.89
   0   4  36  184.26    6.78
   0   4  36  175.84    6.33
   0   4  38  204.19    6.91
   0   4  40   27.69    1.54
   0   4  40   32.62    2.01
   0   5 -35  154.72    5.93
   0   5 -33  132.21    5.75
   0   5 -31  440.60   14.43
   0   5 -29  177.04    7.58
   0   5 -29  175.13    7.45
   0   5 -27  303.91   11.15
   0   5 -27  295.02   10.24
   0   5 -27  312.24   11.22
   0   5 -25  247.13    9.50
   0   5 -25  230.51    8.62
   0   5 -25  224.50    9.28
   0   5 -23  814.44   24.74
   0   5 -23  779.53   23.96
   0   5 -23  815.66   24.65
   0   5 -21   33.47    3.09
   0  -5 -19   95.45    6.18
   0   5 -19  103.85    5.09
   0   5 -17  395.33   12.89
   0   5 -17  391.79   13.09
   0   5 -17  384.39   13.04
   0   5 -17  361.92   12.85
   0  -5 -17  350.36   13.89
   0   5 -15  159.30    6.66
   0   5 -15  147.62    5.72
   0   5 -15  143.31    6.43
   0   5 -15  150.81    6.45
   0   5 -15  133.26    6.26
   0  -5 -15  152.88    7.18
   0   5 -13  351.84   12.39
   0   5 -13  386.85   12.55
   0   5 -13  388.45   12.61
   0   5 -13  349.73   12.25
   0  -5 -13  395.78   13.46
   0   5 -11  337.44   11.46
   0  -5 -11  356.58   12.14
   0   5 -11  331.59   11.27
   0   5 -11  315.85   11.12
   0  -5  -9  395.30   13.49
   0  -5  -7  426.05   14.22
   0  -5  -5  866.52   25.98
   0   5   1  286.92    9.04
   0   5   3  324.23   10.27
   0   5   3  296.54   10.06
   0   5   5  870.80   24.85
   0   5   5  801.76   24.28
   0   5   7  429.63   13.79
   0   5   7  372.00   12.82
   0   5   9  389.39   13.81
   0   5   9  376.32   12.89
   0   5   9  384.98   12.36
   0   5  11  342.45   11.45
   0   5  11  335.80   11.14
   0   5  11  321.59   12.65
   0   5  11  311.69   11.00
   0   5  11  328.84   11.15
   0   5  11  347.13   12.05
   0   5  13  371.98   12.16
   0   5  13  363.32   12.00
   0   5  13  352.61   13.90
   0   5  13  352.86   11.98
   0   5  13  337.73   12.00
   0   5  13  379.01   13.32
   0   5  15  153.15    6.27
   0   5  15  123.30    5.92
   0   5  15  145.21    8.09
   0   5  15  145.62    6.28
   0   5  15  146.45    7.35
   0   5  17  386.20   14.80
   0   5  17  347.86   12.02
   0   5  17  371.25   11.80
   0   5  17  311.99   11.64
   0   5  17  327.73   12.03
   0   5  17  355.69   13.76
   0   5  19   94.01    5.28
   0   5  19   98.49    4.75
   0   5  19   98.28    5.09
   0   5  19   99.65    5.50
   0   5  19   93.94    6.47
   0   5  21   30.52    2.64
   0   5  21   28.05    3.00
   0   5  21   32.61    4.85
   0   5  21   19.79    3.80
   0   5  21   26.71    3.19
   0   5  21   35.80    3.64
   0   5  23  770.10   23.21
   0   5  23  733.86   22.45
   0   5  23  814.71   26.58
   0   5  23  740.40   23.19
   0   5  25  241.38    9.36
   0   5  25  203.14   10.76
   0   5  25  218.33    8.32
   0   5  25  233.10   11.62
   0   5  27  305.89   13.54
   0   5  27  318.09   11.21
   0   5  29  159.32    7.07
   0   5  31  423.10   14.18
   0   5  31  425.13   13.91
   0   5  33  121.71    5.62
   0   5  33  132.83    5.57
   0   5  35  140.28    5.66
   0   5  35  146.31    5.49
   0   5  37  126.97    4.77
   0   5  37  136.60    5.10
   0   5  37  124.45    4.49
   0   5  39   33.93    1.92
   0   6 -32  130.54    5.48
   0   6 -30  154.38    6.53
   0   6 -28  265.79    9.91
   0   6 -28  265.31    9.17
   0   6 -28  280.02   10.05
   0   6 -26  253.80    9.09
   0   6 -24  312.65   10.98
   0   6 -22  285.96   10.84
   0   6 -22  284.80   10.51
   0   6 -22  292.50   10.97
   0   6 -20  116.92    6.03
   0   6 -20  110.69    5.76
   0   6 -20  114.76    5.98
   0   6 -18   94.82    5.25
   0   6 -18   89.82    5.17
   0   6 -18   78.73    4.95
   0   6 -16  249.67    9.57
   0   6 -16  262.18    9.79
   0   6 -14  293.01   10.44
   0   6 -14  269.30    9.42
   0   6 -14  292.14   10.34
   0   6 -14  266.62   10.06
   0   6 -14  255.69    9.89
   0  -6 -14  249.50   10.74
   0   6 -12  265.88    9.98
   0   6 -12  255.16    8.97
   0   6 -12  276.46    9.84
   0   6 -12  241.34    9.45
   0   6 -12  252.78    9.38
   0  -6 -12  252.30   10.33
   0   6 -10  310.33    9.71
   0   6 -10  294.62   10.04
   0   6 -10  292.46   10.61
   0   6 -10  270.93   10.25
   0   6 -10  306.14   10.33
   0  -6 -10  306.94   11.47
   0   6  -8  474.64   14.07
   0   6  -8  425.28   14.99
   0   6  -8  464.80   14.48
   0   6  -8  435.75   14.24
   0   6  -8  454.85   14.89
   0   6  -8  442.31   14.57
   0   6  -8  469.64   14.32
   0   6  -8  491.70   14.52
   0  -6  -8  499.78   16.03
   0   6  -6  610.62   18.41
   0   6  -6  577.24   19.29
   0   6  -6  626.13   18.99
   0   6  -6  655.64   18.94
   0   6  -6  584.63   19.08
   0   6  -6  635.15   18.84
   0   6  -6  637.19   18.75
   0   6  -6  659.63   18.66
   0  -6  -6  652.52   20.34
   0   6  -4  228.93    8.61
   0   6  -4  231.28    7.84
   0   6  -4  233.28    8.08
   0  -6  -4  224.27    9.22
   0   6  -4  226.02    8.44
   0   6  -4  224.71    8.16
   0   6  -2  247.73    9.38
   0   6  -2  256.78    9.01
   0   6  -2  257.63    8.87
   0   6  -2  268.97    9.38
   0   6  -2  266.48    8.72
   0   6   0   68.71    4.16
   0   6   0   72.16    3.81
   0   6   0   72.06    3.55
   0   6   0   70.50    3.63
   0   6   2  248.44    8.31
   0   6   2  246.45    8.19
   0   6   2  255.79    8.50
   0   6   2  256.23    8.68
   0   6   4  223.06    7.99
   0   6   4  227.50    7.82
   0   6   4  241.05    8.48
   0   6   4  233.47    8.14
   0   6   4  231.26    8.22
   0   6   4  234.73    8.31
   0   6   6  632.46   19.19
   0   6   6  674.68   19.55
   0   6   6  648.81   19.13
   0   6   6  604.57   18.78
   0   6   6  627.20   19.69
   0   6   6  632.55   19.19
   0   6   6  619.09   19.26
   0   6   8  477.22   14.89
   0   6   8  468.85   15.04
   0   6   8  462.59   15.49
   0   6   8  423.82   14.98
   0   6   8  478.08   14.87
   0   6   8  454.25   14.51
   0   6   8  472.48   15.80
   0   6   8  463.85   14.87
   0   6   8  479.64   15.04
   0   6  10  312.36   10.72
   0   6  10  282.10   10.66
   0   6  10  321.77   11.27
   0   6  10  303.98   10.63
   0   6  10  293.18   11.00
   0   6  10  302.66   10.37
   0   6  10  330.00   12.05
   0   6  10  295.65   10.53
   0   6  10  276.59   10.54
   0   6  12  252.20    9.61
   0   6  12  258.68   10.18
   0   6  12  260.87    9.35
   0   6  12  243.60    9.54
   0   6  12  251.15    9.73
   0   6  12  262.03   11.03
   0   6  12  257.34    9.61
   0   6  14  248.75   10.52
   0   6  14  245.57    9.77
   0   6  14  244.31    9.65
   0   6  14  276.80   10.04
   0   6  14  260.69   11.52
   0   6  14  277.40   10.06
   0   6  16  225.85   10.07
   0   6  16  217.43    8.98
   0   6  16  243.01    9.07
   0   6  16  231.73    9.16
   0   6  16  218.45   10.78
   0   6  18   82.74    5.83
   0   6  18   89.48    6.62
   0   6  18   80.09    4.98
   0   6  18   81.56    4.84
   0   6  18   81.58    4.68
   0   6  20  108.90    5.93
   0   6  20   88.72    6.38
   0   6  20  106.60    5.48
   0   6  20   99.14    5.09
   0   6  20  100.72    5.81
   0   6  20  103.33    7.28
   0   6  20   90.64    5.67
   0   6  22  292.25   10.57
   0   6  22  211.96   11.11
   0   6  22  261.35    9.66
   0   6  22  261.67    9.26
   0   6  22  282.38   12.58
   0   6  22  241.29   10.10
   0   6  22  245.10   10.28
   0   6  24  323.78   11.53
   0   6  24  289.24   10.04
   0   6  24  292.20   10.49
   0   6  24  308.48   13.57
   0   6  24  296.89   11.43
   0   6  26  268.98   10.06
   0   6  26  248.24    9.00
   0   6  26  263.83   10.22
   0   6  28  274.30   10.16
   0   6  28  256.18    9.83
   0   6  30  141.49    6.36
   0   6  30  149.65    6.31
   0   6  32  129.66    5.59
   0   6  32  133.57    5.49
   0   6  34   98.76    4.32
   0   6  34  107.34    4.50
   0   6  34  101.02    4.22
   0   6  36   28.08    1.79
   0   6  36   28.49    1.93
   0   7 -27  167.85    6.37
   0   7 -27  170.70    6.84
   0   7 -25  118.57    5.34
   0   7 -25  121.16    5.76
   0   7 -23  152.30    6.77
   0   7 -23  147.47    6.48
   0   7 -23  145.65    6.73
   0   7 -21  358.58   12.59
   0   7 -21  357.86   12.44
   0   7 -21  350.70   12.51
   0   7 -19   51.13    3.97
   0   7 -19   45.88    3.96
   0   7 -19   41.80    3.73
   0   7 -17   95.96    5.34
   0   7 -17   94.99    5.51
   0   7 -17   80.32    4.94
   0   7 -15  234.04    9.14
   0   7 -15  215.54    8.85
   0   7 -15  245.00    9.64
   0   7 -13  156.90    7.07
   0   7 -13  172.31    6.86
   0   7 -13  168.26    7.05
   0   7 -11  293.49   10.88
   0   7 -11  317.95   10.87
   0   7 -11  323.37   10.84
   0   7  -9  213.23    7.95
   0   7  -9  211.69    7.99
   0   7  -9  205.24    7.57
   0   7  -9  194.21    7.60
   0   7  -9  210.78    7.76
   0   7  -9  202.36    8.66
   0   7  -9  213.51    7.40
   0   7  -7  288.07   11.03
   0   7  -7  303.47    9.89
   0   7  -7  302.53   10.47
   0   7  -7  307.57   10.42
   0   7  -7  296.05   10.61
   0   7  -7  285.17   10.17
   0  -7  -7  299.18   11.66
   0   7  -5   63.10    3.41
   0   7  -5   56.88    4.10
   0   7  -5   64.40    3.81
   0  -7  -5   62.35    4.71
   0   7  -5   63.88    3.95
   0   7  -5   57.09    3.79
   0   7  -3  426.99   14.06
   0   7  -3  472.08   15.08
   0   7  -3  461.98   14.59
   0  -7  -3  466.68   16.04
   0   7  -3  443.08   15.04
   0   7  -3  462.63   14.74
   0   7  -1   62.20    3.46
   0   7  -1   56.84    3.83
   0   7  -1   59.08    4.24
   0   7  -1   62.43    3.96
   0   7  -1   54.12    3.73
   0  -7  -1   62.74    4.60
   0   7   1   58.45    3.21
   0   7   1   54.52    4.20
   0   7   1   64.07    3.68
   0   7   1   50.53    3.44
   0   7   1   65.15    3.97
   0   7   1   54.30    3.62
   0   7   3  443.22   13.98
   0   7   3  430.82   13.73
   0   7   3  409.94   15.09
   0   7   3  446.59   14.17
   0   7   3  445.34   13.91
   0   7   3  454.28   14.53
   0   7   3  454.56   14.55
   0   7   5   64.64    3.79
   0   7   5   61.92    3.49
   0   7   5   62.69    4.29
   0   7   5   64.98    3.97
   0   7   5   63.11    4.14
   0   7   5   61.45    4.02
   0   7   7  307.94   10.74
   0   7   7  296.70   10.33
   0   7   7  319.02   11.31
   0   7   7  312.03   10.83
   0   7   7  316.71   11.11
   0   7   7  281.81   10.89
   0   7   9  225.46    8.60
   0   7   9  219.69    8.22
   0   7   9  216.97    8.90
   0   7   9  233.03    9.47
   0   7   9  214.33    8.59
   0   7   9  203.57    8.55
   0   7  11  313.01   11.48
   0   7  11  314.03   11.15
   0   7  11  324.83   11.84
   0   7  11  331.93   12.14
   0   7  11  331.60   11.63
   0   7  11  304.70   11.52
   0   7  13  154.65    7.28
   0   7  13  165.26    7.03
   0   7  13  155.06    7.42
   0   7  13  168.71    7.66
   0   7  13  171.86    7.55
   0   7  13  167.12    7.43
   0   7  15  209.14    9.05
   0   7  15  229.72    8.97
   0   7  15  203.93    8.99
   0   7  15  238.46    9.30
   0   7  15  235.30    9.34
   0   7  17   71.97    5.09
   0   7  17   78.19    4.80
   0   7  17   78.96    5.01
   0   7  17   87.74    5.03
   0   7  17   67.46    5.69
   0   7  17   94.18    5.41
   0   7  19   39.60    3.78
   0   7  19   41.20    3.71
   0   7  19   41.93    3.54
   0   7  19   42.97    4.11
   0   7  21  311.07   11.95
   0   7  21  346.50   12.43
   0   7  21  346.96   11.88
   0   7  21  348.52   11.62
   0   7  23  141.55    6.74
   0   7  23  126.78    6.34
   0   7  23  135.44    5.91
   0   7  23  135.68    5.66
   0   7  23  128.68    6.61
   0   7  25  126.46    5.97
   0   7  25  103.98    5.62
   0   7  25  113.40    4.70
   0   7  25  114.97    5.01
   0   7  25  121.33    6.06
   0   7  27  171.51    7.04
   0   7  27  165.51    6.89
   0   7  27  173.95    7.15
   0   7  29   94.87    4.60
   0   7  29  101.69    4.68
   0   7  29   94.17    4.65
   0   7  31  101.35    4.38
   0   7  31  104.03    4.42
   0   7  31  100.09    4.39
   0   7  33   68.64    3.10
   0   7  33   71.77    3.06
   0   8 -24   28.72    2.50
   0   8 -22  100.74    4.88
   0   8 -20  203.45    8.03
   0   8 -18   86.57    4.98
   0   8 -16   14.57    3.03
   0   8 -12   58.63    4.40
   0   8 -12   54.30    3.70
   0   8 -10  169.55    7.65
   0   8 -10  164.37    6.87
   0   8  -8  127.09    5.69
   0   8  -8  119.12    5.19
   0   8  -8  117.31    4.86
   0   8  -8  108.21    5.92
   0   8  -8  105.79    5.09
   0   8  -6   52.31    3.71
   0   8  -6   56.31    3.69
   0   8  -6   53.66    4.08
   0   8  -6   45.53    2.98
   0   8  -6   46.43    3.46
   0   8  -4  316.03   11.14
   0   8  -4  314.53   11.05
   0   8  -4  293.18   10.16
   0   8  -4  310.96   11.19
   0   8  -4  305.18   10.83
   0   8  -2   14.28    2.79
   0   8  -2   14.70    2.70
   0   8  -2   13.01    2.12
   0   8  -2   14.83    2.47
   0   8  -2   11.02    2.41
   0   8   0  182.11    8.31
   0   8   0  200.65    8.22
   0   8   0  213.97    7.85
   0   8   0  195.27    7.48
   0   8   0  195.61    8.09
   0   8   2   18.21    3.27
   0   8   2   13.94    2.67
   0   8   2   12.72    2.07
   0   8   2   11.74    2.18
   0   8   4  308.11   10.53
   0   8   4  267.75   11.28
   0   8   4  326.26   11.39
   0   8   4  277.95    9.87
   0   8   4  319.12   11.14
   0  -8   4  297.54   12.10
   0   8   6   51.73    3.29
   0   8   6   54.60    4.32
   0   8   6   54.65    3.73
   0   8   6   48.80    4.00
   0   8   8  119.79    5.40
   0   8   8  125.88    6.46
   0   8   8  120.56    5.90
   0   8   8  125.08    6.31
   0   8  10  180.44    7.54
   0   8  10  175.60    7.07
   0   8  10  184.61    8.38
   0   8  10  174.13    7.95
   0   8  10  171.34    7.82
   0   8  10  176.99    7.58
   0   8  12   59.04    4.21
   0   8  12   59.59    3.83
   0   8  12   65.43    4.77
   0   8  12   53.85    4.29
   0   8  12   49.01    4.26
   0   8  12   68.24    4.48
   0   8  14  246.03    9.61
   0   8  14  253.46    9.27
   0   8  14  218.04    9.55
   0   8  14  250.15    9.84
   0   8  14  238.15    9.56
   0   8  16   14.60    2.42
   0   8  16   16.39    2.98
   0   8  16   17.81    2.86
   0   8  16    9.56    2.82
   0   8  16   18.54    2.95
   0   8  16   17.82    3.00
   0   8  18   80.34    4.92
   0   8  18   79.54    4.54
   0   8  18   78.51    4.60
   0   8  18   76.42    4.80
   0   8  18   75.16    4.38
   0   8  20  177.47    7.72
   0   8  20  196.58    7.31
   0   8  20  196.91    7.46
   0   8  20  180.03    7.70
   0   8  20  172.01    7.25
   0   8  22   90.29    4.25
   0   8  22   98.67    4.52
   0   8  22   97.07    5.01
   0   8  22   85.37    4.53
   0   8  24   26.66    2.02
   0   8  24   27.86    2.19
   0   8  24   23.15    2.42
   0   8  26   81.72    3.86
   0   8  28   47.52    2.69
   0   8  28   40.91    2.43
   0   8  30   84.10    3.33
   0   8  30   83.95    3.21
   0   9 -19  110.71    4.94
   0   9 -13  139.43    6.30
   0   9 -11   80.42    4.64
   0   9  -9   12.20    2.21
   0   9  -9   13.24    2.38
   0   9  -7  148.08    6.24
   0   9  -7  134.99    6.26
   0   9  -5   61.17    4.00
   0   9  -5   65.37    3.77
   0   9  -5   64.96    4.02
   0   9  -3   13.73    2.46
   0   9  -3   14.21    2.64
   0   9  -3   12.25    2.22
   0   9  -1  132.38    6.30
   0   9  -1  144.13    6.34
   0   9  -1  122.42    5.91
   0   9   1  132.20    6.43
   0   9   1  129.05    6.09
   0   9   1  128.76    5.37
   0   9   3   13.90    2.96
   0   9   3   12.26    2.73
   0   9   3   14.03    2.15
   0   9   5   67.34    4.53
   0   9   5   63.68    3.69
   0   9   5   61.53    4.27
   0   9   7  138.13    6.65
   0   9   7  140.58    6.56
   0   9   7  149.13    6.09
   0   9   9   13.23    2.85
   0   9   9   12.27    2.65
   0   9   9   14.10    2.33
   0   9  11   86.97    5.05
   0   9  11   80.38    4.85
   0   9  11   79.78    4.38
   0   9  11   81.11    4.79
   0   9  13  118.75    5.83
   0   9  13  129.07    6.09
   0   9  13  124.77    5.70
   0   9  15    9.51    2.30
   0   9  15    6.53    2.17
   0   9  15    9.91    2.36
   0   9  15    4.88    1.90
   0   9  17   12.84    2.16
   0   9  17   13.30    2.26
   0   9  17   10.25    2.26
   0   9  17   10.39    2.10
   0   9  19   97.78    4.29
   0   9  19   99.93    4.32
   0   9  19   85.79    4.30
   0   9  21   82.65    3.50
   0   9  21   79.88    3.46
   0   9  21   76.04    3.78
   0   9  23   23.24    1.50
   0   9  23   22.77    1.51
   0   9  23   26.78    2.00
   0   9  25   68.01    2.87
   0  10  -4   67.90    3.67
   0  10  -2   67.98    3.78
   0  10   0  220.75    7.78
   0  10   0  195.54    7.42
   0  10   2   66.45    3.75
   0  10   4   67.21    3.90
   0  10   6   23.79    2.60
   0  10   6   19.39    2.44
   0  10   8   35.48    2.92
   0  10   8   30.54    2.72
   0  10  10   11.74    2.02
   0  10  12   11.53    1.84
   0  10  12   14.60    1.96
   0  10  14    6.45    1.55
   0  10  14    6.93    1.60
   0  10  16   15.92    1.66
   0  10  16   16.54    1.59
   0  10  18   51.46    2.20
   0  10  18   43.30    2.08
   1   0 -33   -1.34    2.78
   1   0 -31   -0.78    2.41
   1   0 -31   -1.00    2.92
   1   0 -29    1.50    2.27
   1   0 -29   -0.32    2.71
   1   0 -27    0.14    1.80
   1   0 -27    1.50    2.75
   1   0 -25   -1.04    1.85
   1   0 -25    0.28    2.74
   1   0 -23    0.12    1.50
   1   0 -23   -0.25    2.44
   1   0 -21    3.59    2.29
   1   0 -19   -0.40    2.07
   1   0 -17    0.70    2.04
   1   0 -15    0.30    1.75
   1   0 -13   -0.13    1.53
   1   0 -11   -0.74    1.40
   1   0  -9    0.17    1.19
   1   0  -7    0.70    1.04
   1   0  -7    0.14    1.15
   1   0  -5    0.14    0.74
   1   0  -3   -0.55    0.46
   1   0  -3    0.12    0.46
   1   0  -1    0.63    0.39
   1   0   3    1.72    0.55
   1   0   3   -0.03    0.51
   1   0   5    0.41    0.80
   1   0   5    0.61    0.77
   1   0   7   -0.63    1.05
   1   0   7    0.53    0.95
   1   0   9    0.33    1.23
   1   0   9    0.07    1.08
   1   0  11    0.30    1.42
   1   0  11   -0.18    1.20
   1   0  13   -0.61    1.51
   1   0  13   -0.11    1.37
   1   0  15   -0.43    1.66
   1   0  15   -0.13    1.41
   1   0  17   -0.33    1.99
   1   0  17    0.73    1.68
   1   0  19    0.94    2.15
   1   0  19    0.66    1.71
   1   0  21    1.91    2.45
   1   0  21    2.00    1.90
   1   0  23    1.42    2.58
   1   0  23    1.39    1.79
   1   0  25    1.05    1.86
   1   0  25    2.34    2.54
   1   0  25    2.33    1.99
   1   0  27    1.83    2.17
   1   0  27    2.55    2.79
   1   0  27    7.34    2.08
   1   0  29    0.45    2.22
   1   0  29   -0.45    2.21
   1   0  29    1.79    2.68
   1   0  31   -0.65    2.91
   1   0  31   -1.53    3.04
   1   0  31    1.07    2.39
   1   0  33    0.97    2.90
   1   0  33   -0.75    2.36
   1   0  33    0.30    2.80
   1   0  35   -1.85    2.46
   1   0  37    1.92    2.28
   1   0  39   -0.65    1.90
   1   0  41   -0.09    1.50
   1   0  43   -0.24    1.10
   1   0  43    0.62    1.15
   1   1 -32    1.12    1.60
   1  -1 -32    1.33    2.95
   1   1 -32    5.92    3.23
   1   1 -30    9.71    2.62
   1  -1 -30    6.48    2.53
   1   1 -30    6.38    1.94
   1  -1 -30   11.15    3.67
   1   1 -30    5.50    3.12
   1   1 -28    1.60    2.07
   1  -1 -28    0.44    2.15
   1  -1 -28   -0.63    2.84
   1   1 -28    1.85    2.92
   1   1 -28    1.04    1.63
   1   1 -26   15.87    2.03
   1   1 -26   19.29    2.55
   1  -1 -26   18.61    2.61
   1  -1 -26   18.02    3.63
   1   1 -26   16.96    3.68
   1   1 -26   19.18    2.22
   1  -1 -24   88.17    6.15
   1   1 -24   76.74    5.79
   1   1 -24   88.83    4.11
   1   1 -24   83.54    4.40
   1  -1 -24   77.67    4.32
   1  -1 -22   15.10    3.14
   1   1 -22   13.53    2.87
   1   1 -22   13.00    2.02
   1  -1 -22   13.28    1.94
   1  -1 -20  134.49    7.17
   1   1 -20  143.70    7.31
   1  -1 -18   61.12    4.44
   1   1 -18   54.46    4.28
   1  -1 -16    3.12    1.83
   1   1 -16    3.10    1.79
   1  -1 -14    5.04    1.87
   1  -1 -14    5.62    1.95
   1   1 -14    6.56    1.96
   1  -1 -12   38.26    2.79
   1  -1 -12   32.14    2.72
   1   1 -12   32.79    2.69
   1  -1 -10    2.63    1.20
   1  -1 -10    3.41    1.40
   1   1 -10    2.36    1.26
   1  -1  -8    0.34    0.96
   1  -1  -8    1.76    1.12
   1   1  -8    0.51    0.98
   1  -1  -6   12.03    1.23
   1  -1  -6   13.05    1.25
   1   1  -6   13.07    1.29
   1   1  -4   49.04    2.02
   1  -1  -4   47.33    2.00
   1  -1  -4   46.40    2.06
   1   1  -4   48.06    2.03
   1  -1  -4   47.57    2.03
   1   1  -2  555.23   14.79
   1  -1  -2  516.63   14.77
   1  -1   2   60.53    2.15
   1   1   2   58.03    2.12
   1   1   4   47.03    2.05
   1  -1   4   51.96    2.10
   1   1   6 1642.61   45.47
   1   1   6 1642.88   45.16
   1  -1   6 1684.55   45.21
   1  -1   8  106.35    4.18
   1   1   8  104.54    4.16
   1  -1   8  103.74    3.67
   1   1   8  102.70    4.38
   1   1  10  153.11    5.93
   1  -1  10  165.66    6.07
   1  -1  10  164.82    5.49
   1   1  10  152.10    6.14
   1   1  12  155.82    6.28
   1  -1  12  149.31    6.24
   1  -1  12  158.88    5.67
   1   1  12  162.80    6.52
   1   1  14  318.81   11.07
   1  -1  14  327.06   11.12
   1  -1  14  308.91   10.28
   1   1  14  325.04   11.25
   1   1  16  843.50   26.34
   1  -1  16  885.97   26.48
   1  -1  16  853.75   25.49
   1   1  16  936.48   26.75
   1   1  18   -0.36    2.07
   1  -1  18   -0.18    1.95
   1  -1  18    1.26    1.31
   1   1  18    0.36    2.03
   1   1  20   30.39    3.51
   1  -1  20   31.24    3.54
   1  -1  20   28.78    2.68
   1   1  20   28.28    3.40
   1  -1  22    3.39    2.40
   1   1  22    4.06    2.49
   1  -1  22    2.97    1.78
   1   1  22    0.88    2.16
   1   1  24    2.77    1.83
   1  -1  24    2.14    1.68
   1   1  24    2.00    2.59
   1  -1  24    1.75    2.66
   1  -1  24   -0.34    1.69
   1   1  24    1.90    2.22
   1   1  26   11.84    2.31
   1  -1  26   11.98    2.27
   1   1  26   10.85    2.87
   1  -1  26   15.23    3.31
   1   1  26   10.60    3.12
   1   1  28   33.97    4.03
   1   1  28   27.56    4.09
   1   1  28   33.81    3.21
   1  -1  28   30.07    3.11
   1  -1  28   27.57    4.18
   1   1  30    1.50    2.33
   1  -1  30    2.70    2.55
   1   1  30    7.13    2.69
   1  -1  30    4.21    2.87
   1   1  30    4.21    2.99
   1   1  30    0.66    3.03
   1  -1  32    8.70    2.80
   1   1  32    6.45    2.72
   1   1  32   10.00    2.81
   1   1  32    7.95    3.33
   1  -1  32    5.03    3.07
   1  -1  32    6.06    3.01
   1   1  32   13.33    3.50
   1  -1  34   22.66    3.19
   1   1  34   24.26    3.13
   1   1  36   58.02    4.07
   1  -1  36   60.37    4.12
   1  -1  38   17.84    2.61
   1   1  38   14.75    2.53
   1   1  40   28.35    2.50
   1  -1  40   26.33    2.43
   1   1  42    6.68    1.42
   1  -1  42    6.44    1.44
   1   1  42    7.78    1.41
   1  -1  44    1.08    0.76
   1   1  44    0.29    0.77
   1  -1  44    0.84    0.81
   1   2 -37   47.35    2.82
   1   2 -35   25.50    2.47
   1   2 -33    1.70    1.80
   1   2 -31    8.28    2.23
   1  -2 -31    6.78    3.17
   1   2 -31    7.28    3.14
   1   2 -29   16.87    2.61
   1  -2 -29   15.52    2.69
   1  -2 -29    7.29    3.10
   1   2 -29   15.85    3.69
   1   2 -29   17.64    2.46
   1   2 -27    3.40    1.71
   1   2 -27    1.53    2.02
   1  -2 -27    2.42    2.25
   1  -2 -27    1.81    2.73
   1   2 -27    2.08    2.60
   1   2 -27    1.03    1.78
   1   2 -25   40.13    3.10
   1   2 -25   39.32    3.15
   1  -2 -25   41.96    3.26
   1  -2 -25   38.65    4.44
   1   2 -25   44.06    4.55
   1   2 -25   46.19    3.22
   1   2 -23  283.21    9.58
   1   2 -23  264.54    9.54
   1  -2 -23  263.11    9.57
   1  -2 -23  263.63   11.69
   1   2 -23  274.21   11.75
   1   2 -23  283.28    9.66
   1  -2 -21  165.77    8.30
   1   2 -21  165.31    8.22
   1   2 -21  176.25    6.62
   1  -2 -21  163.95    6.51
   1  -2 -19   41.16    3.86
   1   2 -19   37.64    3.61
   1  -2 -17    4.98    2.09
   1   2 -17    1.23    1.82
   1  -2 -17    1.95    1.90
   1  -2 -15   46.10    3.62
   1   2 -15   54.91    3.77
   1  -2 -15   59.53    3.80
   1  -2 -13   39.44    3.00
   1   2 -13   47.39    3.19
   1  -2 -13   48.15    3.16
   1  -2 -11   24.09    2.19
   1   2 -11   23.21    2.22
   1  -2 -11   22.09    2.14
   1  -2  -9   11.71    1.52
   1   2  -9   10.22    1.47
   1  -2  -9   10.58    1.49
   1  -2  -7  154.75    5.26
   1   2  -7  152.10    5.24
   1  -2  -7  148.47    5.45
   1  -2  -5   46.74    2.03
   1   2  -5   45.74    2.01
   1  -2  -5   43.92    2.42
   1   2  -1  357.36    9.74
   1  -2  -1  342.82    9.76
   1   2  -1  348.93    9.56
   1   2   1 1454.98   39.57
   1  -2   1 1475.32   39.57
   1   2   1 1487.70   40.07
   1   2   3    3.94    1.11
   1   2   3    4.21    0.86
   1   2   5  148.36    5.51
   1  -2   5  153.34    4.88
   1   2   5  144.51    4.83
   1  -2   7  111.43    4.18
   1   2   7  113.57    4.18
   1   2   9    4.22    1.24
   1  -2   9    2.25    1.16
   1   2  11   43.18    3.30
   1   2  11   44.72    2.82
   1  -2  11   43.48    2.82
   1   2  13   44.54    3.61
   1  -2  13   50.60    3.22
   1   2  13   41.22    3.01
   1   2  15  545.32   17.28
   1   2  15  500.99   16.46
   1  -2  15  497.02   16.45
   1   2  17  401.42   14.19
   1   2  17  369.21   13.41
   1  -2  17  392.33   13.60
   1   2  19    3.31    2.52
   1   2  19    0.96    2.06
   1  -2  19    1.92    2.16
   1   2  21    3.88    2.53
   1   2  21    3.03    2.17
   1  -2  21    4.55    2.40
   1   2  23   54.67    4.99
   1   2  23   53.48    3.41
   1  -2  23   53.21    3.39
   1  -2  23   49.00    4.63
   1   2  23   49.40    4.72
   1   2  25    6.02    2.86
   1  -2  25    6.81    2.57
   1   2  25    3.92    1.92
   1  -2  25    4.97    2.07
   1   2  25    3.88    2.74
   1   2  27    1.95    2.45
   1  -2  27    2.79    2.45
   1   2  27    0.97    1.95
   1  -2  27    3.20    2.07
   1   2  27    6.06    2.94
   1  -2  29    5.23    2.88
   1   2  29    2.90    2.76
   1   2  29    4.69    2.89
   1   2  29    0.58    2.09
   1  -2  29    1.30    2.07
   1  -2  31  140.51    8.38
   1   2  31  138.43    8.30
   1   2  31  159.23    8.62
   1   2  31  160.83    6.91
   1  -2  31  155.11    6.86
   1   2  33    5.03    2.32
   1  -2  33    5.59    2.32
   1   2  33    5.33    1.82
   1   2  35    7.87    2.34
   1  -2  35    7.35    2.29
   1   2  37   30.83    2.83
   1  -2  37   28.43    2.73
   1   2  39   36.83    2.72
   1  -2  39   32.16    2.61
   1   2  41    1.22    1.30
   1  -2  41    2.50    1.33
   1  -2  43    8.18    1.14
   1  -2  43    7.31    0.94
   1   3 -38   14.97    1.80
   1   3 -36   55.43    3.38
   1   3 -34    4.37    1.95
   1   3 -32   51.16    3.66
   1  -3 -30   32.48    4.40
   1   3 -30   29.50    4.15
   1   3 -30   31.62    3.11
   1   3 -28   35.63    4.42
   1  -3 -28   26.75    4.05
   1   3 -28   35.31    3.21
   1   3 -28   39.80    3.36
   1  -3 -26   10.25    3.01
   1   3 -26   13.74    3.32
   1   3 -26   14.16    2.46
   1   3 -26   11.41    2.53
   1   3 -24  225.48    8.50
   1   3 -24  216.23    8.22
   1  -3 -24  205.88    8.22
   1  -3 -24  226.06   10.39
   1   3 -24  218.76   10.20
   1   3 -24  237.86    8.64
   1   3 -22  179.80    7.12
   1   3 -22  163.59    6.60
   1  -3 -22  160.57    6.65
   1   3 -22  171.92    8.50
   1  -3 -22  163.59    8.29
   1   3 -22  185.60    7.10
   1  -3 -20    4.12    2.07
   1   3 -20    4.29    2.13
   1   3 -20    5.80    1.73
   1   3 -20    5.18    1.72
   1  -3 -18    4.76    2.03
   1   3 -18    3.96    1.87
   1  -3 -18    2.87    2.12
   1   3 -18    4.38    1.64
   1  -3 -16    7.36    1.92
   1   3 -16    7.47    1.93
   1  -3 -16   11.70    2.42
   1  -3 -14    3.83    1.53
   1   3 -14    3.40    1.43
   1  -3 -14    4.17    1.78
   1  -3 -12   44.64    2.95
   1   3 -12   51.66    3.13
   1  -3 -12   52.53    3.39
   1  -3 -10  175.47    6.33
   1   3 -10  176.68    6.33
   1  -3 -10  174.36    6.89
   1  -3  -8    4.10    1.01
   1   3  -8    4.08    0.99
   1  -3  -8    3.29    1.38
   1  -3  -6 1105.06   30.68
   1   3  -6 1119.69   30.70
   1  -3  -6 1157.21   31.84
   1   3   0   25.34    1.61
   1   3   0   23.52    1.21
   1   3   2    3.89    1.15
   1   3   2    4.90    0.79
   1   3   2    3.38    0.41
   1  -3   2    3.82    0.45
   1   3   4    5.40    1.37
   1   3   4    6.36    1.04
   1   3   6    6.78    1.70
   1  -3   6    5.60    0.88
   1   3   6    5.54    0.90
   1   3   6    5.41    1.26
   1   3   8  246.52    9.35
   1   3   8  251.53    8.16
   1  -3   8  262.28    8.22
   1   3  10    4.85    2.11
   1   3  10    6.20    1.25
   1  -3  10    5.75    1.24
   1   3  10    4.79    1.65
   1   3  12  105.20    5.36
   1   3  12   98.32    4.58
   1  -3  12  104.34    4.67
   1   3  12  103.01    5.56
   1   3  14  222.03    8.40
   1  -3  14  220.88    8.41
   1   3  14  235.44    9.35
   1   3  16   92.35    5.08
   1  -3  16   97.99    5.15
   1   3  16  104.56    5.97
   1   3  18  206.17    9.38
   1  -3  18  193.64    8.43
   1   3  18  191.60    8.42
   1   3  18  219.28    9.75
   1   3  20   60.49    5.20
   1   3  20   55.68    4.36
   1  -3  20   60.87    4.48
   1   3  22   12.85    1.96
   1  -3  22   16.31    1.99
   1   3  22   13.66    3.48
   1   3  22   15.67    3.06
   1  -3  22   13.19    3.05
   1   3  22   11.76    3.18
   1  -3  24  311.17   12.63
   1   3  24  310.95   12.62
   1   3  24  321.38   13.62
   1   3  24  298.47   10.62
   1  -3  24  307.59   10.68
   1   3  24  322.80   13.63
   1   3  26   11.43    2.32
   1  -3  26    8.94    2.23
   1   3  26   14.34    3.67
   1  -3  26   10.03    2.94
   1   3  26   11.87    3.04
   1   3  26    9.54    3.47
   1  -3  28  233.83   10.58
   1   3  28  216.75   10.36
   1   3  28  232.60   11.21
   1   3  28  211.87    8.43
   1  -3  28  227.95    8.58
   1   3  28  194.22   10.68
   1   3  30    3.92    2.19
   1  -3  30    3.79    2.26
   1   3  30    6.85    3.00
   1   3  30    4.91    3.06
   1   3  30    4.86    2.24
   1   3  30    6.06    2.47
   1  -3  30    7.16    2.70
   1   3  32   33.39    3.03
   1   3  32   31.67    3.04
   1  -3  32   30.28    3.06
   1   3  34    7.51    1.94
   1   3  34    6.83    2.10
   1  -3  34    8.95    2.22
   1   3  36   10.27    1.78
   1  -3  36   14.10    2.12
   1   3  36   11.90    2.03
   1   3  36   12.07    1.88
   1  -3  38   36.41    2.49
   1  -3  40   14.09    1.45
   1  -3  42   20.85    1.36
   1   4 -37   74.12    3.62
   1   4 -35    6.71    1.96
   1   4 -33   36.36    3.22
   1   4 -31   28.46    3.10
   1   4 -29    7.19    2.40
   1   4 -27   11.42    2.65
   1   4 -27    5.69    2.53
   1   4 -27   13.39    2.74
   1   4 -25   36.90    3.36
   1   4 -25   34.20    2.78
   1   4 -25   27.32    3.69
   1   4 -25   33.14    3.36
   1   4 -23  310.64   10.76
   1   4 -23  275.71    9.89
   1  -4 -23  265.15   11.50
   1   4 -23  262.70   11.49
   1   4 -23  311.86   10.72
   1   4 -21  169.79    7.06
   1   4 -21  173.14    6.68
   1  -4 -21  146.88    7.59
   1   4 -21  146.56    7.61
   1   4 -21  172.85    7.15
   1   4 -19  102.65    4.69
   1  -4 -19   69.62    4.86
   1   4 -19   80.20    5.06
   1  -4 -19  101.12    6.18
   1   4 -19  104.00    4.98
   1   4 -17    6.07    1.72
   1  -4 -17    6.51    1.85
   1   4 -17    6.00    1.69
   1  -4 -17    3.39    2.11
   1  -4 -15   78.22    4.20
   1   4 -15   73.34    4.15
   1  -4 -15   85.66    5.11
   1   4 -15   81.13    4.13
   1  -4 -13  124.69    5.20
   1   4 -13  124.32    5.19
   1  -4 -13  122.86    6.13
   1  -4 -11   51.70    2.77
   1   4 -11   57.75    2.84
   1  -4 -11   58.15    3.89
   1  -4  -9    3.35    1.70
   1  -4  -7  310.39   10.84
   1  -4  -5 1280.67   36.69
   1   4   1  354.75   10.43
   1   4   3  125.94    5.08
   1   4   3  124.44    4.49
   1   4   5    7.67    1.64
   1   4   5    6.38    1.18
   1   4   7   46.28    3.37
   1   4   7   47.13    2.79
   1   4   9   69.34    4.47
   1   4   9   70.14    3.85
   1   4  11  104.83    5.94
   1  -4  11  114.36    4.44
   1   4  11  108.64    4.40
   1   4  11  104.67    5.34
   1   4  13  216.27    9.82
   1  -4  13  226.31    8.08
   1   4  13  229.54    8.09
   1   4  13  235.98    9.27
   1   4  15  290.56   10.06
   1   4  15  310.60   12.33
   1   4  15  300.50   10.35
   1  -4  15  278.71   10.18
   1   4  15  289.61   11.46
   1   4  17   57.06    3.68
   1   4  17   65.03    5.37
   1   4  17   55.11    3.79
   1  -4  17   56.48    3.85
   1   4  17   56.82    4.63
   1   4  19  140.59    6.35
   1   4  19  136.54    6.64
   1  -4  19  126.88    6.46
   1   4  19  141.48    7.78
   1   4  21   81.03    4.66
   1   4  21   76.55    5.82
   1  -4  21   76.97    5.07
   1   4  21   82.00    5.21
   1   4  23   38.87    4.64
   1   4  23   49.01    4.13
   1   4  23   40.49    3.00
   1   4  25   17.97    2.38
   1   4  25   20.11    4.01
   1   4  25   21.18    2.98
   1   4  25   22.73    4.14
   1   4  27  133.63    8.26
   1   4  27  118.32    5.51
   1  -4  27  128.71    5.63
   1   4  27  136.74    6.44
   1   4  27  135.37    8.31
   1   4  29   40.37    4.86
   1   4  29   34.32    3.44
   1   4  29   34.93    4.62
   1   4  29   38.48    3.05
   1  -4  29   41.43    3.13
   1   4  31   17.01    2.82
   1  -4  31   21.03    2.34
   1   4  31   16.52    2.21
   1  -4  33  130.58    5.26
   1   4  33  121.40    5.57
   1   4  33  121.69    5.55
   1  -4  35   35.33    2.37
   1   4  35   35.30    2.65
   1   4  35   38.07    2.73
   1   4  37    5.55    1.36
   1   4  37    5.23    1.31
   1   4  41   33.87    1.76
   1   5 -36   24.18    2.07
   1   5 -34   80.36    4.12
   1   5 -32    5.11    2.12
   1   5 -30  123.74    5.98
   1   5 -28   95.74    5.39
   1   5 -28   98.31    4.63
   1   5 -26    9.90    2.65
   1   5 -26   12.92    2.33
   1   5 -26   11.22    2.57
   1   5 -24   69.45    4.11
   1   5 -24   72.46    4.72
   1   5 -22  225.46    8.69
   1   5 -20   62.02    4.04
   1   5 -20   66.76    4.45
   1  -5 -20   59.83    5.44
   1   5 -18   96.45    5.07
   1   5 -18  106.23    5.34
   1  -5 -18   97.36    6.46
   1   5 -18  102.46    5.35
   1   5 -16   92.65    4.76
   1   5 -16   81.94    4.71
   1   5 -16   84.47    4.61
   1  -5 -16   89.32    5.80
   1   5 -14   39.03    3.15
   1   5 -14   40.97    2.72
   1   5 -14   45.89    2.89
   1   5 -14   42.96    3.28
   1   5 -14   37.48    2.97
   1  -5 -14   49.53    4.10
   1   5 -12   52.64    3.51
   1   5 -12   42.86    3.11
   1   5 -12   45.35    2.88
   1   5 -12   43.98    3.00
   1  -5 -12   45.86    3.98
   1  -5 -10   73.87    4.83
   1  -5  -8  148.85    6.91
   1  -5  -6  298.14   11.09
   1  -5  -4  387.58   13.42
   1   5   4   95.46    4.49
   1   5   4   85.80    3.74
   1   5   6  228.28    8.50
   1   5   6  207.13    7.48
   1   5   8   28.91    3.06
   1   5   8   24.61    2.31
   1   5  10   84.06    4.41
   1   5  10   74.53    4.09
   1   5  10   80.77    4.39
   1   5  10   81.44    5.15
   1   5  10   84.14    4.13
   1   5  12  568.99   18.11
   1   5  12  561.12   17.84
   1   5  12  610.03   18.25
   1   5  12  601.65   18.95
   1   5  12  602.56   20.08
   1   5  12  578.63   18.02
   1   5  14   68.01    4.53
   1   5  14   51.07    3.45
   1   5  14   63.65    3.77
   1   5  14   61.16    5.12
   1   5  14   65.38    4.07
   1   5  16  155.83    7.65
   1   5  16  155.85    6.36
   1   5  16  141.46    6.26
   1   5  16  146.62    8.33
   1   5  18  161.82    8.47
   1   5  18  169.16    7.05
   1   5  18  171.38    7.65
   1   5  18  188.43    9.79
   1   5  20   34.09    3.44
   1   5  20   23.83    3.68
   1   5  20   30.21    2.67
   1   5  20   25.95    2.64
   1   5  20   39.08    4.73
   1   5  20   26.49    3.26
   1   5  22   70.93    6.18
   1   5  22   61.07    4.42
   1   5  22   64.73    4.54
   1   5  22   53.09    5.24
   1   5  24   57.65    5.52
   1   5  24   57.89    4.43
   1   5  24   52.13    5.22
   1   5  26  120.18    7.86
   1   5  26   96.83    5.67
   1   5  26  119.66    6.05
   1   5  26   92.69    6.87
   1   5  28    6.24    2.55
   1   5  28    7.75    2.66
   1   5  30  206.22    8.29
   1   5  30  205.59    8.17
   1   5  32   17.03    2.50
   1   5  32   20.00    2.53
   1   5  34   23.33    2.29
   1   5  34   25.28    2.39
   1   5  36   71.10    3.26
   1   5  36   80.40    3.42
   1   5  38    3.40    1.17
   1   6 -33   62.25    3.41
   1   6 -31   52.10    3.53
   1   6 -29   20.75    2.16
   1   6 -27  141.56    5.99
   1   6 -25   79.02    4.42
   1   6 -23   25.73    3.23
   1   6 -23   18.73    2.82
   1   6 -23   22.75    3.17
   1   6 -21  222.66    8.99
   1   6 -21  212.44    8.66
   1   6 -21  218.24    9.08
   1   6 -19   98.07    5.39
   1   6 -19   93.59    5.23
   1  -6 -19   82.35    6.29
   1   6 -19   95.81    5.42
   1   6 -17  109.52    5.65
   1   6 -17   94.68    5.30
   1  -6 -17   91.89    6.52
   1   6 -17   98.30    5.44
   1   6 -15  139.21    6.48
   1   6 -15  128.71    6.20
   1   6 -15  122.12    5.91
   1  -6 -15  127.40    7.25
   1   6 -13  180.17    6.88
   1   6 -13  192.42    7.98
   1   6 -13  190.68    7.34
   1   6 -13  167.03    7.41
   1   6 -13  180.67    7.41
   1  -6 -13  206.36    9.07
   1   6 -11   71.54    3.69
   1   6 -11   68.34    3.92
   1   6 -11   65.57    4.06
   1   6 -11   70.88    3.89
   1  -6 -11   74.58    5.23
   1   6  -9  168.24    6.41
   1   6  -9  174.53    7.41
   1   6  -9  172.64    6.78
   1   6  -9  165.07    6.35
   1   6  -9  185.05    6.94
   1   6  -9  173.08    6.62
   1  -6  -9  167.14    8.09
   1   6  -7  233.57    8.16
   1   6  -7  215.22    8.85
   1   6  -7  239.26    8.35
   1   6  -7  233.58    8.47
   1   6  -7  241.20    8.33
   1   6  -7  236.07    8.12
   1  -6  -7  241.48   10.01
   1  -6  -5   23.75    3.04
   1   6  -5   22.68    2.65
   1   6  -5   22.63    2.07
   1   6  -5   20.16    2.33
   1   6  -5   22.32    2.31
   1  -6  -3   85.31    5.30
   1   6  -3   83.43    4.42
   1   6  -3   87.08    4.04
   1   6  -3   87.21    4.62
   1   6  -1   72.01    4.21
   1   6  -1   76.85    3.81
   1   6  -1   69.59    3.70
   1   6  -1   76.19    4.01
   1   6   1   24.29    2.82
   1   6   1   29.19    2.62
   1   6   1   29.01    2.42
   1   6   1   29.92    2.40
   1   6   1   25.26    2.41
   1   6   3  141.21    5.34
   1   6   3  134.16    5.84
   1   6   3  137.13    5.65
   1   6   3  136.99    5.71
   1   6   5   72.04    3.77
   1   6   5   73.83    3.49
   1   6   5   77.40    4.22
   1   6   5   80.11    4.06
   1   6   5   67.35    3.94
   1   6   5   64.03    3.83
   1   6   7  127.19    5.40
   1   6   7  119.39    4.99
   1   6   7  126.08    5.66
   1   6   7  122.89    6.00
   1   6   7  121.07    5.55
   1   6   7  111.94    5.40
   1   6   9  121.26    5.65
   1   6   9  114.10    5.54
   1   6   9  127.18    6.10
   1   6   9  121.43    6.35
   1   6   9  116.66    5.63
   1   6   9  121.77    5.57
   1   6   9  122.99    5.20
   1   6  11  104.34    5.50
   1   6  11  117.60    5.82
   1   6  11  124.26    6.77
   1   6  11  113.18    5.67
   1   6  11  114.87    5.51
   1   6  13  169.77    7.50
   1   6  13  185.05    8.95
   1   6  13  179.39    7.67
   1   6  13  166.05    7.27
   1   6  13  188.10    7.68
   1   6  15   81.40    5.33
   1   6  15   90.08    5.26
   1   6  15   81.40    4.88
   1   6  15  103.06    5.36
   1   6  15   97.34    6.65
   1   6  15   99.28    5.40
   1   6  15  110.64    5.71
   1   6  17   27.91    3.31
   1   6  17   23.28    2.85
   1   6  17   28.37    3.02
   1   6  17   20.34    3.87
   1   6  17   26.96    3.36
   1   6  17   24.79    3.41
   1   6  19   29.91    3.75
   1   6  19   29.91    3.08
   1   6  19   36.64    3.16
   1   6  19   39.45    3.86
   1   6  19   35.91    4.70
   1   6  21  200.78    7.86
   1   6  21  200.50    7.78
   1   6  21  212.19   10.74
   1   6  21  202.73    8.70
   1   6  21  188.94    8.62
   1   6  23   88.51    5.34
   1   6  23   81.86    4.28
   1   6  23   80.49    4.14
   1   6  23   70.44    6.36
   1   6  23   74.84    5.15
   1   6  25   76.25    5.14
   1   6  25   83.20    5.14
   1   6  27   54.23    4.17
   1   6  27   57.49    4.21
   1   6  29   29.69    3.11
   1   6  29   33.25    3.19
   1   6  31   55.21    3.52
   1   6  31   52.65    3.47
   1   6  33   85.69    3.95
   1   6  33   90.83    4.05
   1   6  35    8.22    1.22
   1   6  35    7.76    1.28
   1   7 -28   31.03    2.39
   1   7 -28   34.51    2.86
   1   7 -26  142.68    5.91
   1   7 -26  147.59    6.36
   1   7 -24   27.61    2.89
   1   7 -24   29.03    3.10
   1   7 -22   18.44    2.75
   1   7 -22   13.32    2.64
   1   7 -20  225.18    8.88
   1   7 -20  206.41    8.58
   1   7 -18  315.50   11.41
   1   7 -18  291.74   10.94
   1   7 -16   92.07    5.38
   1   7 -16   80.57    4.73
   1   7 -14   91.26    5.14
   1   7 -14  100.73    5.12
   1   7 -12  137.78    5.79
   1   7 -12  138.98    6.08
   1  -7 -12  147.38    7.78
   1   7 -12  147.37    6.38
   1   7 -10  110.30    5.97
   1   7 -10  106.56    4.84
   1   7 -10  107.82    4.92
   1  -7 -10  109.29    6.59
   1   7 -10  100.08    5.26
   1  -7  -8  189.19    8.97
   1   7  -8  184.37    8.16
   1   7  -8  186.18    7.15
   1   7  -8  191.16    7.60
   1   7  -8  193.93    7.27
   1  -7  -6  113.71    6.67
   1   7  -6  117.48    5.23
   1   7  -6  112.09    5.96
   1   7  -6  125.65    5.59
   1   7  -6  122.14    5.67
   1   7  -4   21.56    2.37
   1   7  -4   27.89    2.93
   1   7  -4   25.09    2.53
   1  -7  -4   24.93    3.32
   1   7  -4   27.16    2.92
   1   7  -4   26.68    2.90
   1   7  -2   28.60    2.91
   1   7  -2   23.06    2.42
   1   7  -2   21.41    2.55
   1  -7  -2   23.32    3.33
   1   7  -2   22.45    2.81
   1   7   0  303.32   10.35
   1   7   0  291.51   10.17
   1   7   0  290.15   11.00
   1   7   0  290.64   10.53
   1   7   0  293.76   10.34
   1  -7   0  290.11   11.93
   1   7   2   16.89    2.04
   1   7   2   18.20    2.99
   1   7   2   24.08    2.97
   1   7   2   20.05    2.32
   1   7   2   17.56    2.43
   1   7   2   20.57    2.68
   1   7   4  132.62    5.48
   1   7   4  115.43    6.42
   1   7   4  135.47    6.22
   1   7   4  124.97    5.82
   1   7   4  130.03    6.06
   1   7   6   65.52    3.80
   1   7   6   64.96    3.50
   1   7   6   64.83    4.30
   1   7   6   63.76    4.16
   1   7   6   69.30    4.39
   1   7   8  284.18   10.10
   1   7   8  278.85    9.61
   1   7   8  277.04   10.97
   1   7   8  277.66   10.52
   1   7   8  278.91   10.34
   1   7   8  282.00   10.52
   1   7  10   80.26    4.63
   1   7  10   76.88    4.20
   1   7  10   67.71    4.91
   1   7  10   66.98    4.67
   1   7  10   73.36    4.77
   1   7  10   84.06    4.93
   1   7  12  194.42    8.07
   1   7  12  192.70    7.56
   1   7  12  197.17    8.41
   1   7  12  170.76    7.83
   1   7  12  188.27    8.25
   1   7  12  189.48    8.14
   1   7  14  293.16   11.17
   1   7  14  325.11   10.94
   1   7  14  313.27   11.43
   1   7  14  272.39   10.99
   1   7  14  298.88   11.35
   1   7  16   58.70    4.47
   1   7  16   60.26    4.07
   1   7  16   56.82    4.45
   1   7  16   65.69    4.55
   1   7  16   55.83    4.28
   1   7  18   33.57    3.63
   1   7  18   31.92    3.32
   1   7  18   40.49    3.50
   1   7  18   35.30    3.29
   1   7  18   30.14    3.65
   1   7  20   94.70    5.45
   1   7  20   79.46    4.96
   1   7  20   95.68    4.89
   1   7  20   98.83    5.01
   1   7  20   89.69    5.64
   1   7  22  114.99    5.87
   1   7  22  119.03    5.35
   1   7  22  121.17    5.36
   1   7  22  118.38    6.25
   1   7  24   24.22    2.90
   1   7  24   26.72    2.35
   1   7  24   27.38    3.34
   1   7  26   87.01    4.70
   1   7  26   75.94    4.39
   1   7  26   79.78    4.67
   1   7  28   59.51    3.66
   1   7  28   60.00    3.53
   1   7  28   59.84    3.66
   1   7  30  105.13    4.52
   1   7  30  100.94    4.40
   1   7  30   98.51    4.40
   1   7  32   44.00    2.47
   1   7  32   41.27    2.38
   1   7  32   48.25    2.44
   1   8 -27   70.77    3.21
   1   8 -25   55.55    3.12
   1   8 -23   12.37    2.18
   1   8 -21   22.02    2.82
   1   8 -19   64.51    4.30
   1   8 -17  180.58    7.83
   1   8 -11   95.96    5.02
   1   8 -11   96.55    5.64
   1   8 -11   94.17    4.44
   1   8  -9  294.30   10.49
   1   8  -9  286.75    9.65
   1   8  -9  272.37   10.81
   1   8  -9  284.30    9.72
   1   8  -7   70.05    4.32
   1   8  -7   64.15    3.85
   1   8  -7   64.18    3.71
   1   8  -7   61.62    4.42
   1  -8  -5   20.63    3.35
   1   8  -5   22.85    2.82
   1   8  -5   28.12    3.12
   1   8  -5   26.37    2.64
   1   8  -5   23.30    3.20
   1   8  -3   46.07    3.78
   1   8  -3   47.82    3.74
   1   8  -3   43.06    3.20
   1   8  -3   34.94    3.17
   1  -8  -3   45.54    4.30
   1   8  -1   57.44    4.28
   1   8  -1   59.73    3.85
   1   8  -1   57.30    3.72
   1   8  -1   59.49    4.01
   1  -8  -1   57.82    4.81
   1   8   1  149.09    7.31
   1   8   1  164.33    7.27
   1   8   1  167.92    6.74
   1   8   1  153.55    6.38
   1   8   1  155.19    6.94
   1  -8   1  154.37    8.16
   1   8   3  196.86    8.85
   1   8   3  214.84    8.77
   1   8   3  214.56    8.23
   1   8   3  205.93    8.51
   1  -8   3  221.30   10.07
   1   8   5  235.70   10.18
   1   8   5  270.43   10.15
   1   8   5  249.47    9.78
   1   8   5  246.18    9.41
   1   8   7   93.67    4.83
   1   8   7  104.80    5.82
   1   8   7  100.13    5.59
   1   8   7  102.88    5.40
   1   8   9  289.80   10.33
   1   8   9  295.85   11.43
   1   8   9  280.64   10.94
   1   8   9  286.70   10.94
   1   8   9  296.22   10.83
   1   8  11   48.16    3.71
   1   8  11   49.41    4.38
   1   8  11   42.04    3.84
   1   8  11   43.11    3.98
   1   8  11   48.52    3.99
   1   8  13   49.36    3.82
   1   8  13   60.34    4.52
   1   8  13   49.34    4.07
   1   8  13   47.89    4.14
   1   8  13   46.29    4.12
   1   8  15   34.92    3.46
   1   8  15   48.11    3.84
   1   8  15   37.70    3.60
   1   8  15   44.62    4.02
   1   8  15   38.81    3.84
   1   8  17   18.00    2.82
   1   8  17   23.27    3.20
   1   8  17   21.32    2.86
   1   8  17   19.65    2.73
   1   8  19   50.38    3.55
   1   8  19   48.83    3.37
   1   8  19   45.82    3.70
   1   8  21  118.71    5.85
   1   8  21  127.75    5.30
   1   8  21  119.26    5.11
   1   8  21  128.17    5.86
   1   8  23   83.35    4.46
   1   8  23   76.80    3.55
   1   8  23   70.90    3.42
   1   8  25   79.79    4.09
   1   8  27  106.38    4.43
   1   8  29   41.08    2.25
   1   9 -22   42.20    2.55
   1   9 -20   13.77    2.01
   1   9 -18   64.34    3.74
   1   9 -14   40.76    3.40
   1   9 -12   60.77    3.99
   1   9 -10   99.99    5.21
   1   9  -8   65.47    4.03
   1   9  -8   55.67    3.93
   1   9  -6  135.39    6.09
   1   9  -6  126.02    5.87
   1   9  -4  145.40    6.52
   1   9  -4  141.64    6.08
   1   9  -4  144.57    6.12
   1   9  -4  131.27    5.56
   1   9  -2   37.69    3.44
   1   9  -2   46.13    3.15
   1   9  -2   43.84    3.02
   1   9   0  184.92    7.84
   1   9   0  188.50    7.14
   1   9   2  150.46    7.06
   1   9   2  166.66    7.12
   1   9   2  150.10    6.31
   1   9   4   23.59    3.29
   1   9   4   26.04    3.36
   1   9   4   24.29    2.87
   1   9   4   25.43    2.73
   1   9   6  114.24    6.16
   1   9   6  131.19    6.25
   1   9   6  114.32    5.43
   1   9   6  113.15    5.76
   1   9   8   34.53    3.65
   1   9   8   34.21    3.09
   1   9   8   31.63    3.27
   1   9  10   86.18    5.06
   1   9  10   72.92    4.63
   1   9  10   82.61    4.54
   1   9  10   79.61    4.67
   1   9  12   93.63    5.05
   1   9  12   79.78    4.67
   1   9  12   86.86    4.86
   1   9  12   88.76    4.71
   1   9  14    9.30    2.21
   1   9  14   10.69    2.45
   1   9  14   10.26    2.37
   1   9  14    8.41    2.24
   1   9  16   45.71    3.32
   1   9  16   55.40    3.50
   1   9  16   53.64    3.34
   1   9  18   75.42    4.05
   1   9  18   84.00    3.96
   1   9  18   76.51    3.74
   1   9  20   69.00    3.32
   1   9  20   73.20    3.15
   1   9  26   48.12    2.07
   1  10  -3   27.52    2.68
   1  10   1   68.73    3.74
   1  10   3  154.35    6.23
   1  10   3  143.04    6.04
   1  10   5   46.15    3.27
   1  10   5   56.31    3.48
   1  10   7  124.95    5.32
   1  10   7  110.41    5.15
   1  10   9   63.89    3.20
   1  10   9   62.34    3.55
   1  10  11   36.08    2.35
   1  10  11   38.62    2.74
   1  10  11   32.65    2.54
   1  10  13   29.39    2.10
   1  10  13   33.33    2.41
   1  10  13   32.83    2.25
   1  10  15    5.37    1.28
   1  10  15    6.74    1.26
   1  10  17  100.69    3.76
   2   0 -32   53.05    5.50
   2   0 -30  145.46    8.83
   2   0 -28 1052.38   34.39
   2   0 -26 1168.71   36.89
   2   0 -26 1151.78   33.78
   2   0 -24  436.22   16.85
   2   0 -24  443.56   14.41
   2   0 -22 1193.46   35.28
   2   0 -22 1095.07   32.32
   2   0 -20   55.52    4.60
   2   0 -18  809.41   25.53
   2   0 -16  408.99   14.22
   2   0 -14  408.67   13.73
   2   0 -12 2446.81   67.58
   2   0 -10 1775.12   49.27
   2   0  -8 4741.24  127.68
   2   0  -6 1719.18   47.40
   2   0  -6 1748.66   47.46
   2   0  -6 1731.94   47.41
   2   0  -4 9992.48  266.66
   2   0  -4 9999.00  266.55
   2   0  -2  379.56   10.63
   2   0  -2  346.40   10.21
   2   0   0 1690.32   45.41
   2   0   4   47.15    2.29
   2   0   6 2860.95   77.44
   2   0   8 2964.61   80.90
   2   0   8 3001.38   81.02
   2   0  10 2344.62   65.24
   2   0  10 2422.23   65.47
   2   0  12 2141.57   59.86
   2   0  12 2190.16   60.14
   2   0  14 2848.14   79.18
   2   0  14 2913.03   79.59
   2   0  16  251.15    9.45
   2   0  16  251.63    9.87
   2   0  18  287.14   10.83
   2   0  18  294.24   11.41
   2   0  20 1086.85   32.47
   2   0  20 1069.38   33.07
   2   0  22  550.46   18.20
   2   0  22  525.84   16.65
   2   0  22  527.28   18.85
   2   0  24  375.17   14.02
   2   0  24  379.50   12.77
   2   0  24  381.27   15.02
   2   0  26  739.00   24.56
   2   0  26  785.92   23.33
   2   0  26  747.64   25.79
   2   0  28  722.73   22.25
   2   0  28  709.15   24.90
   2   0  30  680.42   21.24
   2   0  30  667.95   23.87
   2   0  32  264.24   10.21
   2   0  32  278.72   12.55
   2   0  34  620.23   19.58
   2   0  36  479.34   15.52
   2   0  38  209.15    7.90
   2   0  40  186.82    6.83
   2   0  42  305.64    9.50
   2   1 -35  193.46    7.15
   2  -1 -33  289.44   13.10
   2   1 -33  267.12   12.75
   2   1 -33  279.97    9.72
   2  -1 -31  185.30   10.09
   2   1 -31  169.47    9.72
   2   1 -31  177.86    7.09
   2  -1 -29  339.36   14.57
   2   1 -29  341.00   14.57
   2   1 -29  323.16   11.25
   2  -1 -27  873.20   29.00
   2   1 -27  840.27   28.79
   2  -1 -25  723.30   24.80
   2   1 -25  732.62   24.78
   2   1 -25  714.86   21.92
   2  -1 -25  712.94   21.94
   2  -1 -23  400.32   15.39
   2   1 -23  399.11   15.31
   2   1 -23  382.37   12.84
   2  -1 -23  392.44   12.93
   2  -1 -21  957.88   29.38
   2   1 -21  931.74   29.32
   2   1 -21  917.67   26.70
   2  -1 -21  888.55   26.63
   2  -1 -19  776.70   24.83
   2   1 -19  769.67   24.81
   2  -1 -17  755.96   23.75
   2   1 -17  749.10   23.74
   2  -1 -15 1147.57   34.31
   2   1 -15 1128.08   34.20
   2  -1 -15 1237.59   34.60
   2  -1 -13  417.59   13.63
   2   1 -13  405.73   13.59
   2  -1 -13  409.83   13.64
   2  -1 -11  498.04   15.34
   2   1 -11  508.57   15.42
   2  -1 -11  472.33   15.30
   2  -1  -9 1745.14   48.76
   2   1  -9 1786.25   48.83
   2  -1  -7 1686.01   46.21
   2   1  -7 1720.87   46.24
   2   1  -7 1684.32   46.21
   2  -1  -7 1638.93   46.14
   2  -1  -5 1093.37   29.93
   2   1  -5 1091.55   29.92
   2   1  -5 1081.15   29.89
   2  -1  -5 1048.39   29.84
   2   1  -3  193.07    6.16
   2  -1  -3  191.65    6.20
   2  -1  -1 1175.06   31.70
   2   1  -1 1131.50   31.66
   2  -1   5  972.92   27.37
   2   1   5  979.43   27.36
   2   1   5  991.62   27.66
   2   1   7  734.79   21.26
   2  -1   7  738.04   21.30
   2   1   7  754.59   21.62
   2  -1   9 1478.52   41.05
   2   1   9 1468.37   41.02
   2   1   9 1464.20   41.29
   2   1  11  741.73   21.75
   2  -1  11  741.61   21.76
   2   1  11  705.39   21.87
   2  -1  13 2014.80   56.03
   2   1  13 1987.80   55.96
   2   1  13 2002.33   56.21
   2   1  15  570.78   18.25
   2  -1  15  565.46   18.23
   2   1  15  562.22   18.30
   2   1  17  809.42   25.98
   2  -1  17  830.49   26.09
   2   1  17  897.52   26.40
   2  -1  19  403.88   14.70
   2   1  19  381.77   14.51
   2   1  19  430.75   14.86
   2   1  21  710.51   21.61
   2  -1  21  725.21   21.66
   2   1  21  722.42   23.80
   2  -1  21  713.99   23.79
   2   1  21  765.06   23.90
   2   1  23  306.56   10.77
   2  -1  23  305.96   10.75
   2   1  23  317.71   12.93
   2  -1  23  306.07   12.81
   2   1  23  303.67   12.47
   2   1  25  383.44   12.93
   2  -1  25  366.94   12.82
   2   1  25  390.85   15.27
   2  -1  25  391.24   15.26
   2   1  25  375.63   14.76
   2   1  27  658.72   20.36
   2  -1  27  648.97   20.29
   2   1  27  619.92   22.67
   2  -1  27  659.13   22.98
   2   1  27  641.72   22.24
   2   1  29  458.18   15.38
   2  -1  29  470.75   15.45
   2   1  29  452.99   17.11
   2  -1  29  457.99   17.90
   2   1  29  469.59   18.04
   2   1  31  306.64   13.72
   2  -1  31  314.19   13.82
   2   1  31  332.37   11.76
   2  -1  31  324.74   11.67
   2   1  31  319.57   14.22
   2   1  33  613.49   19.55
   2  -1  33  625.14   19.62
   2   1  35  510.73   16.21
   2  -1  35  490.30   16.11
   2   1  37  521.77   16.48
   2  -1  37  529.98   16.49
   2   1  39  385.64   12.18
   2  -1  39  374.61   12.14
   2   1  41  145.08    5.45
   2  -1  41  152.48    5.51
   2  -1  43  185.35    5.83
   2   1  43  180.43    5.82
   2   2 -38  170.53    6.14
   2   2 -36  146.86    5.92
   2   2 -34  173.47    6.98
   2  -2 -32   91.18    7.04
   2   2 -32  103.64    7.35
   2  -2 -30  343.85   15.01
   2   2 -30  385.04   15.48
   2   2 -30  355.38   12.28
   2  -2 -28  187.76    9.99
   2   2 -28  171.31    9.56
   2   2 -28  190.15    7.61
   2  -2 -26  770.12   26.17
   2   2 -26  756.37   26.04
   2  -2 -24 1153.50   36.00
   2   2 -24 1130.56   35.90
   2  -2 -22  354.04   14.88
   2   2 -22  381.56   15.06
   2  -2 -20  738.59   24.83
   2   2 -20  756.45   24.91
   2   2 -20  790.71   22.80
   2  -2 -18  804.24   26.36
   2   2 -18  826.85   26.51
   2   2 -16  718.86   22.49
   2  -2 -16  767.94   22.84
   2  -2 -14 1130.78   33.45
   2   2 -14 1138.02   33.46
   2  -2 -14 1168.93   33.59
   2  -2 -12 1017.85   29.82
   2   2 -12 1032.53   29.85
   2  -2 -12 1036.07   29.96
   2  -2 -10  509.51   15.43
   2   2 -10  506.46   15.42
   2  -2 -10  494.37   15.55
   2  -2  -8 1133.83   32.29
   2   2  -8 1186.21   32.35
   2  -2  -8 1137.86   32.58
   2  -2  -6 1255.94   35.84
   2   2  -6 1345.60   35.53
   2  -2  -6 1242.74   35.46
   2  -2  -4   44.45    2.59
   2   2  -4   47.17    2.20
   2  -2  -4   42.23    2.16
   2   2  -2  181.11    5.75
   2  -2  -2  179.40    5.78
   2  -2   0 1703.99   47.30
   2   2   0 1779.21   47.30
   2   2   4  926.28   26.35
   2   2   6 2494.84   68.91
   2  -2   6 2589.31   68.99
   2  -2   8 1377.93   38.69
   2   2   8 1400.35   38.67
   2   2  10 2848.78   77.14
   2  -2  10 2840.40   77.18
   2   2  10 2760.89   77.83
   2   2  12 2194.99   59.27
   2  -2  12 2145.81   59.22
   2   2  12 2031.89   59.75
   2  -2  14  312.08   11.16
   2   2  14  319.37   11.20
   2   2  14  306.01   11.67
   2   2  16  384.01   13.71
   2  -2  16  380.15   13.71
   2   2  18  478.95   16.80
   2  -2  18  469.46   16.72
   2   2  20  189.47    7.18
   2  -2  20  181.91    7.11
   2  -2  20  185.35    8.78
   2   2  20  191.61    8.91
   2   2  22  145.84    6.15
   2  -2  22  151.28    6.22
   2   2  22  137.32    7.78
   2  -2  22  135.18    7.71
   2   2  22  155.79    8.31
   2   2  24  502.25   16.24
   2  -2  24  516.72   16.31
   2   2  24  509.49   18.58
   2  -2  24  525.70   18.71
   2   2  24  495.98   18.69
   2   2  26  478.73   15.82
   2  -2  26  478.48   15.81
   2   2  26  509.36   18.53
   2  -2  26  499.79   18.41
   2   2  26  483.94   18.24
   2   2  28  283.55   12.75
   2   2  28  259.31    9.91
   2  -2  28  258.36    9.88
   2   2  28  259.24   11.91
   2   2  28  262.94   12.08
   2  -2  28  262.54   12.07
   2   2  30  769.77   26.24
   2   2  30  746.87   22.96
   2  -2  30  762.96   23.00
   2   2  30  742.38   25.54
   2  -2  30  724.23   25.42
   2   2  30  715.51   25.23
[truncated: 121,081 more chars]
